# Supplementary material for: N-Benzyl-P-(2-ethyl­phen­yl)-P-phenyl­phosphinic amide
Source: Acta Crystallogr Sect E Struct Rep Online. 2011 Nov 23;67(Pt 12):o3392. doi: 10.1107/S1600536811049014 (PMC3239033; doi:10.1107/S1600536811049014)
Supplement: Supplementary file 1 [file e-67-o3392-sup1.cif]

##############################################################################
#                                                                            #
# This CIF contains the data in a paper accepted for publication in          #
# Acta Crystallographica Section E. It conforms to the requirements of       #
# Notes for Authors for Acta Crystallographica Section E, and has been       #
# peer reviewed under the auspices of the IUCr Commission on Journals.       #
#                                                                            #
# Full details of the Crystallographic Information File format               #
# are given in the paper "The Crystallographic Information File (CIF):       #
# a New Standard Archive File for Crystallography" by S. R. Hall, F. H.      #
# Allen and I. D. Brown [Acta Cryst. (1991), A47, 655-685].                  #
#                                                                            #
# The current version of the core CIF dictionary is obtainable from          #
# ftp://ftp.iucr.org/pub/cif_core.dic.                                       #
#                                                                            #
# Software is freely available for graphical display of the structure(s)     #
# in this CIF. For information consult the CIF software page                 #
# http://www.iucr.org/resources/cif/software.                                #
#                                                                            #
# This file may be used for bona fide research purposes within the           #
# scientific community so long as proper attribution is given to the journal # 
# article from which it was obtained.                                        #
#                                                                            #
##############################################################################
data_global
_audit_creation_method     'WinGX routine CIF_UPDATE'
_audit_conform_dict_name     cif_core.dic
_audit_conform_dict_version     2.4
_journal_date_recd_electronic     2011-11-10
_journal_date_accepted     2011-11-17
_journal_name_full     'Acta Crystallographica, Section E'
_journal_year     2011
_journal_volume     67
_journal_issue     12
_journal_page_first     o3392
_journal_page_last     o3392
_journal_paper_category     QO
_journal_coeditor_code     HG5139
loop_
    _publ_contact_author_name
    _publ_contact_author_address
    _publ_contact_author_email
    'Omondi, B.'
;
School of Chemistry,
University of KwaZulu-Natal,
Westville Campus,
Private Bag X54001,
Durban 4000,
South Africa
;
 owaga@ukzn.ac.za
    'Kinfe, Henok H.'
;
Research Centre for Synthesis and Catalysis
Department of Chemistry,
University of Johannesburg,
PO Box 524 Auckland Park,
Johannesburg 2006
South Africa
;
 hhkinfe@uj.ac.za
_publ_contact_author_fax     '27(031)2603091'
_publ_contact_author_phone     '27(031)2607323'
_publ_section_title
;
<i>N</i>-Benzyl-<i>P</i>-(2-ethylphenyl)-<i>P</i>-phenylphosphinic amide
;
loop_
    _publ_author_name
    _publ_author_address
    'Kinfe, Henok H.'
;
Research Centre for Synthesis and Catalysis
Department of Chemistry,
University of Johannesburg,
PO Box 524 Auckland Park,
Johannesburg 2006
South Africa
;
    'Hamese, Augustine'
;
Research Centre for Synthesis and Catalysis
Department of Chemistry,
University of Johannesburg,
PO Box 524 Auckland Park,
Johannesburg 2006
South Africa
;
    'Hughes, Tanya'
;
Research Centre for Synthesis and Catalysis
Department of Chemistry,
University of Johannesburg,
PO Box 524 Auckland Park,
Johannesburg 2006
South Africa
;
    'Omondi, Bernard'
;
School of Chemistry,
University of KwaZulu-Natal,
Westville Campus,
Private Bag X54001,
Durban 4000,
South Africa
;
data_I
_audit_creation_method     'WinGX routine CIF_UPDATE'
_audit_conform_dict_name     cif_core.dic
_audit_conform_dict_version     2.4
_chemical_name_systematic
;
<i>N</i>-Benzyl-<i>P</i>-(2-ethylphenyl)-<i>P</i>-phenylphosphinic amide
;
_chemical_formula_moiety     'C21 H22 N O P'
_chemical_formula_sum     'C21 H22 N O P'
_chemical_formula_iupac     'C21 H22 N O P'
_chemical_formula_weight     335.37
_symmetry_cell_setting     monoclinic
_symmetry_space_group_name_H-M     'P 21/c'
_symmetry_space_group_name_Hall     '-P 2ybc'
loop_
    _symmetry_equiv_pos_as_xyz
    'x, y, z'
    '-x, y+1/2, -z+1/2'
    '-x, -y, -z'
    'x, -y-1/2, z-1/2'
_cell_length_a     12.9259(3)
_cell_length_b     15.7098(3)
_cell_length_c     9.1007(2)
_cell_angle_alpha     90
_cell_angle_beta     107.5780(10)
_cell_angle_gamma     90
_cell_volume     1761.73(7)
_cell_formula_units_Z     4
_cell_measurement_reflns_used     14165
_cell_measurement_theta_min     3.59
_cell_measurement_theta_max     66.22
_cell_measurement_temperature     100(2)
_exptl_crystal_description     needle
_exptl_crystal_colour     colourless
_exptl_crystal_size_max     0.48
_exptl_crystal_size_mid     0.08
_exptl_crystal_size_min     0.02
_exptl_crystal_density_diffrn     1.264
_exptl_crystal_density_method     'not measured'
_exptl_crystal_F_000     712
_exptl_absorpt_coefficient_mu     1.421
_exptl_absorpt_correction_type     multi-scan
_exptl_absorpt_process_details     '(SADABS; Bruker, 2008)'
_exptl_absorpt_correction_T_min     0.5487
_exptl_absorpt_correction_T_max     0.9721
_exptl_special_details     ?
_diffrn_ambient_temperature     100(2)
_diffrn_radiation_type     CuK\a
_diffrn_radiation_wavelength     1.54178
_diffrn_radiation_monochromator     graphite
_diffrn_measurement_device_type     'Bruker X8 APEXII 4K KappaCCD'
_diffrn_measurement_method     '\f and \w scans'
_diffrn_reflns_number     13806
_diffrn_reflns_av_R_equivalents     0.0341
_diffrn_reflns_theta_min     3.59
_diffrn_reflns_theta_max     66.22
_diffrn_reflns_theta_full     66.22
_diffrn_measured_fraction_theta_max     0.953
_diffrn_measured_fraction_theta_full     0.952
_diffrn_reflns_limit_h_min     -15
_diffrn_reflns_limit_h_max     14
_diffrn_reflns_limit_k_min     -18
_diffrn_reflns_limit_k_max     18
_diffrn_reflns_limit_l_min     -9
_diffrn_reflns_limit_l_max     10
_diffrn_standards_number     0
_diffrn_standards_interval_count     0
_diffrn_standards_interval_time     0
_diffrn_standards_decay_%     0
_refine_special_details
;
Refinement of <i>F</i>^2^ against ALL reflections. The weighted <i>R</i>-factor
<i>wR</i> and goodness of fit <i>S</i> are based on <i>F</i>^2^, conventional
<i>R</i>-factors <i>R</i> are based on <i>F</i>, with <i>F</i> set to zero for
negative <i>F</i>^2^. The threshold expression of <i>F</i>^2^ >
\s(<i>F</i>^2^) is used only for calculating <i>R</i>-factors(gt) <i>etc</i>.
and is not relevant to the choice of reflections for refinement.
<i>R</i>-factors based on <i>F</i>^2^ are statistically about twice as large
as those based on <i>F</i>, and <i>R</i>- factors based on ALL data will be
even larger.
>>> The Following Model ALERTS were generated - (Acta-Mode) <<< Format:
alert-number_ALERT_alert-type_alert-level text 414_ALERT_2_C Short Intra
D---H..H---<i>X</i> H1.. H6.. 1.98 A ng. 414_ALERT_2_C Short Intra
D---H..H---<i>X</i> H1.. H20A.. 1.96 A ng. 911_ALERT_3_C Missing # FCF Refl
Between THmin & STh/<i>L</i>= 0.594 147 793_ALERT_4_G The Model has Chirality
at P1 (Verify) .... <i>R</i> 802_ALERT_4_G CIF Input Record(<i>s</i>) with
more than 80 Characters ! 909_ALERT_3_G Percentage of Observed Data at
Theta(Max) still 89 Perc. Noted:
;
_reflns_number_total     2946
_reflns_number_gt     2772
_reflns_threshold_expression     I>2sigma(I)
_refine_ls_structure_factor_coef     Fsqd
_refine_ls_matrix_type     full
_refine_ls_R_factor_all     0.0459
_refine_ls_R_factor_gt     0.0441
_refine_ls_wR_factor_gt     0.1168
_refine_ls_wR_factor_ref     0.1183
_refine_ls_goodness_of_fit_ref     1.051
_refine_ls_restrained_S_all     1.051
_refine_ls_number_reflns     2946
_refine_ls_number_parameters     218
_refine_ls_number_restraints     0
_refine_ls_hydrogen_treatment     constr
_refine_ls_weighting_scheme     calc
_refine_ls_weighting_details
         'calc w=1/[\s^2^(Fo^2^)+(0.0573P)^2^+1.6926P] where P=(Fo^2^+2Fc^2^)/3'
_atom_sites_solution_hydrogens     geom
_atom_sites_solution_primary     direct
_atom_sites_solution_secondary     difmap
_refine_ls_shift/su_max     0.001
_refine_ls_shift/su_mean     0
_refine_diff_density_max     0.566
_refine_diff_density_min     -0.569
_refine_ls_extinction_method     none
loop_
    _atom_type_symbol
    _atom_type_description
    _atom_type_scat_dispersion_real
    _atom_type_scat_dispersion_imag
    _atom_type_scat_source
    C C 0.0181 0.0091 'International Tables Vol C Tables 4.2.6.8 and 6.1.1.4'
    H H 0 0 'International Tables Vol C Tables 4.2.6.8 and 6.1.1.4'
    N N 0.0311 0.018 'International Tables Vol C Tables 4.2.6.8 and 6.1.1.4'
    O O 0.0492 0.0322 'International Tables Vol C Tables 4.2.6.8 and 6.1.1.4'
    P P 0.2955 0.4335 'International Tables Vol C Tables 4.2.6.8 and 6.1.1.4'
_computing_data_collection     'APEX2 (Bruker, 2008)'
_computing_cell_refinement     'SAINT-Plus (Bruker, 2008)'
_computing_data_reduction     'SAINT-Plus and XPREP (Bruker, 2008)'
_computing_structure_solution     'SIR97 (Altomare <i>et al.</i>, 1999)'
_computing_structure_refinement     'SHELXL97 (Sheldrick, 2008)'
_computing_molecular_graphics     'ORTEP-3 (Farrugia, 1997)'
_computing_publication_material     'WinGX (Farrugia, 1999)'
loop_
    _atom_site_type_symbol
    _atom_site_label
    _atom_site_fract_x
    _atom_site_fract_y
    _atom_site_fract_z
    _atom_site_U_iso_or_equiv
    _atom_site_adp_type
    _atom_site_calc_flag
    _atom_site_refinement_flags
    _atom_site_occupancy
    _atom_site_symmetry_multiplicity
    _atom_site_disorder_assembly
    _atom_site_disorder_group
    C C1 0.98660(15) 0.18270(12) 0.8933(2) 0.0197(4) Uani d . 1 1 . .
    C C2 1.09281(16) 0.21294(13) 0.9436(2) 0.0250(4) Uani d . 1 1 . .
    H H2 1.1152 0.2556 0.8857 0.03 Uiso calc R 1 1 . .
    C C3 1.16615(17) 0.18153(14) 1.0770(2) 0.0286(5) Uani d . 1 1 . .
    H H3 1.2384 0.2026 1.1098 0.034 Uiso calc R 1 1 . .
    C C4 1.13436(16) 0.11951(13) 1.1627(2) 0.0258(5) Uani d . 1 1 . .
    H H4 1.1847 0.0976 1.2538 0.031 Uiso calc R 1 1 . .
    C C5 1.02898(16) 0.08980(13) 1.1148(2) 0.0245(4) Uani d . 1 1 . .
    H H5 1.0065 0.0477 1.1736 0.029 Uiso calc R 1 1 . .
    C C6 0.95550(15) 0.12126(12) 0.9808(2) 0.0222(4) Uani d . 1 1 . .
    H H6 0.8831 0.1004 0.9489 0.027 Uiso calc R 1 1 . .
    C C7 0.91011(15) 0.21860(13) 0.7457(2) 0.0236(4) Uani d . 1 1 . .
    H H7A 0.9099 0.2815 0.7531 0.028 Uiso calc R 1 1 . .
    H H7B 0.9373 0.2033 0.6585 0.028 Uiso calc R 1 1 . .
    C C8 0.75770(15) 0.10376(13) 0.4367(2) 0.0215(4) Uani d . 1 1 . .
    C C9 0.82914(15) 0.04046(13) 0.5135(2) 0.0248(4) Uani d . 1 1 . .
    H H9 0.8565 0.0413 0.6228 0.03 Uiso calc R 1 1 . .
    C C10 0.86062(17) -0.02365(14) 0.4320(3) 0.0325(5) Uani d . 1 1 . .
    H H10 0.9095 -0.0665 0.4852 0.039 Uiso calc R 1 1 . .
    C C11 0.82036(19) -0.02514(16) 0.2719(3) 0.0382(6) Uani d . 1 1 . .
    H H11 0.8413 -0.0692 0.2153 0.046 Uiso calc R 1 1 . .
    C C12 0.7494(2) 0.03806(16) 0.1952(3) 0.0383(6) Uani d . 1 1 . .
    H H12 0.7225 0.0372 0.0858 0.046 Uiso calc R 1 1 . .
    C C13 0.71770(17) 0.10198(14) 0.2759(2) 0.0295(5) Uani d . 1 1 . .
    H H13 0.6688 0.1447 0.2223 0.035 Uiso calc R 1 1 . .
    C C14 0.58144(16) 0.17310(13) 0.5493(2) 0.0237(4) Uani d . 1 1 . .
    C C15 0.50497(17) 0.23235(14) 0.4639(2) 0.0291(5) Uani d . 1 1 . .
    H H15 0.528 0.2767 0.41 0.035 Uiso calc R 1 1 . .
    C C16 0.39696(17) 0.22687(15) 0.4572(3) 0.0338(5) Uani d . 1 1 . .
    H H16 0.346 0.2675 0.4004 0.041 Uiso calc R 1 1 . .
    C C17 0.36414(17) 0.16148(15) 0.5343(3) 0.0313(5) Uani d . 1 1 . .
    H H17 0.2899 0.1569 0.5296 0.038 Uiso calc R 1 1 . .
    C C18 0.43787(16) 0.10283(14) 0.6179(2) 0.0278(5) Uani d . 1 1 . .
    H H18 0.4133 0.0584 0.6699 0.033 Uiso calc R 1 1 . .
    C C19 0.54819(16) 0.10689(13) 0.6284(2) 0.0247(4) Uani d . 1 1 . .
    C C20 0.62697(16) 0.04282(14) 0.7234(2) 0.0288(5) Uani d . 1 1 . .
    H H20A 0.6801 0.0735 0.8083 0.035 Uiso calc R 1 1 . .
    H H20B 0.6675 0.0175 0.6578 0.035 Uiso calc R 1 1 . .
    C C21 0.57827(18) -0.02982(15) 0.7939(3) 0.0341(5) Uani d . 1 1 . .
    H H21A 0.5395 -0.0061 0.8619 0.051 Uiso calc R 1 1 . .
    H H21B 0.6366 -0.0673 0.8533 0.051 Uiso calc R 1 1 . .
    H H21C 0.5276 -0.0625 0.7113 0.051 Uiso calc R 1 1 . .
    N N1 0.79874(12) 0.18732(10) 0.71386(18) 0.0206(4) Uani d . 1 1 . .
    H H1 0.776 0.1667 0.7886 0.025 Uiso calc R 1 1 . .
    O O1 0.71769(11) 0.27168(9) 0.45065(15) 0.0254(3) Uani d . 1 1 . .
    P P1 0.71741(4) 0.19123(3) 0.53744(5) 0.01919(17) Uani d . 1 1 . .
loop_
    _atom_site_aniso_label
    _atom_site_aniso_U_11
    _atom_site_aniso_U_22
    _atom_site_aniso_U_33
    _atom_site_aniso_U_12
    _atom_site_aniso_U_13
    _atom_site_aniso_U_23
    C1 0.0195(9) 0.0215(9) 0.0192(10) 0.0013(7) 0.0074(8) -0.0021(7)
    C2 0.0216(10) 0.0272(10) 0.0265(10) -0.0034(8) 0.0078(8) 0.0019(8)
    C3 0.0194(10) 0.0337(11) 0.0295(11) -0.0023(8) 0.0024(8) -0.0006(9)
    C4 0.0238(10) 0.0275(10) 0.0227(10) 0.0055(8) 0.0022(8) 0.0010(8)
    C5 0.0272(10) 0.0225(10) 0.0244(10) 0.0022(8) 0.0085(8) 0.0032(8)
    C6 0.0201(9) 0.0229(10) 0.0233(10) -0.0007(8) 0.0060(8) 0.0000(8)
    C7 0.0185(9) 0.0301(10) 0.0221(10) -0.0039(8) 0.0062(8) 0.0042(8)
    C8 0.0194(9) 0.0270(10) 0.0203(9) -0.0050(8) 0.0093(7) 0.0004(8)
    C9 0.0204(10) 0.0307(11) 0.0256(10) -0.0017(8) 0.0102(8) 0.0004(8)
    C10 0.0240(11) 0.0325(12) 0.0458(13) -0.0015(9) 0.0177(10) -0.0032(10)
    C11 0.0390(13) 0.0396(13) 0.0462(14) -0.0108(10) 0.0282(11) -0.0169(11)
    C12 0.0442(13) 0.0490(14) 0.0256(11) -0.0133(11) 0.0164(10) -0.0079(10)
    C13 0.0327(11) 0.0356(12) 0.0211(10) -0.0059(9) 0.0094(9) 0.0003(9)
    C14 0.0206(10) 0.0307(11) 0.0202(10) -0.0018(8) 0.0070(8) -0.0044(8)
    C15 0.0276(11) 0.0306(11) 0.0296(11) 0.0007(9) 0.0097(9) 0.0033(9)
    C16 0.0239(11) 0.0370(12) 0.0372(12) 0.0061(9) 0.0043(9) 0.0032(10)
    C17 0.0210(10) 0.0375(12) 0.0354(12) -0.0020(9) 0.0086(9) -0.0041(10)
    C18 0.0224(10) 0.0323(11) 0.0305(11) -0.0058(9) 0.0106(8) -0.0067(9)
    C19 0.0231(10) 0.0285(11) 0.0222(10) -0.0022(8) 0.0064(8) -0.0047(8)
    C20 0.0239(10) 0.0356(12) 0.0278(11) -0.0026(9) 0.0091(8) 0.0006(9)
    C21 0.0308(11) 0.0370(12) 0.0338(12) -0.0036(9) 0.0086(9) 0.0053(10)
    N1 0.0180(8) 0.0269(9) 0.0180(8) -0.0029(6) 0.0069(7) 0.0036(6)
    O1 0.0255(7) 0.0291(8) 0.0218(7) 0.0018(6) 0.0075(6) 0.0047(6)
    P1 0.0162(3) 0.0251(3) 0.0166(3) -0.00091(18) 0.00544(19) 0.00211(18)
_geom_special_details
;
All e.s.d.'s (except the e.s.d. in the dihedral angle between two l.s. planes)
are estimated using the full covariance matrix. The cell e.s.d.'s are taken
into account individually in the estimation of e.s.d.'s in distances, angles
and torsion angles; correlations between e.s.d.'s in cell parameters are only
used when they are defined by crystal symmetry. An approximate (isotropic)
treatment of cell e.s.d.'s is used for estimating e.s.d.'s involving l.s.
planes.
;
loop_
    _geom_bond_atom_site_label_1
    _geom_bond_atom_site_label_2
    _geom_bond_site_symmetry_2
    _geom_bond_distance
    _geom_bond_publ_flag
    C1 C6 . 1.386(3) ?
    C1 C2 . 1.393(3) ?
    C1 C7 . 1.516(3) ?
    C2 C3 . 1.386(3) ?
    C2 H2 . 0.95 ?
    C3 C4 . 1.386(3) ?
    C3 H3 . 0.95 ?
    C4 C5 . 1.380(3) ?
    C4 H4 . 0.95 ?
    C5 C6 . 1.391(3) ?
    C5 H5 . 0.95 ?
    C6 H6 . 0.95 ?
    C7 N1 . 1.465(2) ?
    C7 H7A . 0.99 ?
    C7 H7B . 0.99 ?
    C8 C9 . 1.393(3) ?
    C8 C13 . 1.398(3) ?
    C8 P1 . 1.813(2) ?
    C9 C10 . 1.383(3) ?
    C9 H9 . 0.95 ?
    C10 C11 . 1.392(3) ?
    C10 H10 . 0.95 ?
    C11 C12 . 1.388(4) ?
    C11 H11 . 0.95 ?
    C12 C13 . 1.378(3) ?
    C12 H12 . 0.95 ?
    C13 H13 . 0.95 ?
    C14 C19 . 1.404(3) ?
    C14 C15 . 1.409(3) ?
    C14 P1 . 1.816(2) ?
    C15 C16 . 1.382(3) ?
    C15 H15 . 0.95 ?
    C16 C17 . 1.381(3) ?
    C16 H16 . 0.95 ?
    C17 C18 . 1.378(3) ?
    C17 H17 . 0.95 ?
    C18 C19 . 1.402(3) ?
    C18 H18 . 0.95 ?
    C19 C20 . 1.505(3) ?
    C20 C21 . 1.534(3) ?
    C20 H20A . 0.99 ?
    C20 H20B . 0.99 ?
    C21 H21A . 0.98 ?
    C21 H21B . 0.98 ?
    C21 H21C . 0.98 ?
    N1 P1 . 1.6332(16) ?
    N1 H1 . 0.88 ?
    O1 P1 . 1.4910(14) ?
loop_
    _geom_angle_atom_site_label_1
    _geom_angle_atom_site_label_2
    _geom_angle_atom_site_label_3
    _geom_angle_site_symmetry_1
    _geom_angle_site_symmetry_3
    _geom_angle
    _geom_angle_publ_flag
    C6 C1 C2 . . 118.48(18) ?
    C6 C1 C7 . . 122.93(17) ?
    C2 C1 C7 . . 118.59(17) ?
    C3 C2 C1 . . 120.79(19) ?
    C3 C2 H2 . . 119.6 ?
    C1 C2 H2 . . 119.6 ?
    C4 C3 C2 . . 120.18(19) ?
    C4 C3 H3 . . 119.9 ?
    C2 C3 H3 . . 119.9 ?
    C5 C4 C3 . . 119.48(18) ?
    C5 C4 H4 . . 120.3 ?
    C3 C4 H4 . . 120.3 ?
    C4 C5 C6 . . 120.29(19) ?
    C4 C5 H5 . . 119.9 ?
    C6 C5 H5 . . 119.9 ?
    C1 C6 C5 . . 120.77(18) ?
    C1 C6 H6 . . 119.6 ?
    C5 C6 H6 . . 119.6 ?
    N1 C7 C1 . . 112.92(16) ?
    N1 C7 H7A . . 109 ?
    C1 C7 H7A . . 109 ?
    N1 C7 H7B . . 109 ?
    C1 C7 H7B . . 109 ?
    H7A C7 H7B . . 107.8 ?
    C9 C8 C13 . . 119.37(19) ?
    C9 C8 P1 . . 122.39(15) ?
    C13 C8 P1 . . 118.21(16) ?
    C10 C9 C8 . . 120.60(19) ?
    C10 C9 H9 . . 119.7 ?
    C8 C9 H9 . . 119.7 ?
    C9 C10 C11 . . 119.8(2) ?
    C9 C10 H10 . . 120.1 ?
    C11 C10 H10 . . 120.1 ?
    C12 C11 C10 . . 119.7(2) ?
    C12 C11 H11 . . 120.1 ?
    C10 C11 H11 . . 120.1 ?
    C13 C12 C11 . . 120.7(2) ?
    C13 C12 H12 . . 119.6 ?
    C11 C12 H12 . . 119.6 ?
    C12 C13 C8 . . 119.8(2) ?
    C12 C13 H13 . . 120.1 ?
    C8 C13 H13 . . 120.1 ?
    C19 C14 C15 . . 120.01(18) ?
    C19 C14 P1 . . 126.76(16) ?
    C15 C14 P1 . . 113.20(15) ?
    C16 C15 C14 . . 121.0(2) ?
    C16 C15 H15 . . 119.5 ?
    C14 C15 H15 . . 119.5 ?
    C17 C16 C15 . . 119.0(2) ?
    C17 C16 H16 . . 120.5 ?
    C15 C16 H16 . . 120.5 ?
    C18 C17 C16 . . 120.71(19) ?
    C18 C17 H17 . . 119.6 ?
    C16 C17 H17 . . 119.6 ?
    C17 C18 C19 . . 121.8(2) ?
    C17 C18 H18 . . 119.1 ?
    C19 C18 H18 . . 119.1 ?
    C18 C19 C14 . . 117.48(19) ?
    C18 C19 C20 . . 120.43(19) ?
    C14 C19 C20 . . 122.08(18) ?
    C19 C20 C21 . . 116.47(17) ?
    C19 C20 H20A . . 108.2 ?
    C21 C20 H20A . . 108.2 ?
    C19 C20 H20B . . 108.2 ?
    C21 C20 H20B . . 108.2 ?
    H20A C20 H20B . . 107.3 ?
    C20 C21 H21A . . 109.5 ?
    C20 C21 H21B . . 109.5 ?
    H21A C21 H21B . . 109.5 ?
    C20 C21 H21C . . 109.5 ?
    H21A C21 H21C . . 109.5 ?
    H21B C21 H21C . . 109.5 ?
    C7 N1 P1 . . 118.96(13) ?
    C7 N1 H1 . . 120.5 ?
    P1 N1 H1 . . 120.5 ?
    O1 P1 N1 . . 116.67(8) ?
    O1 P1 C8 . . 109.12(8) ?
    N1 P1 C8 . . 105.70(9) ?
    O1 P1 C14 . . 108.77(9) ?
    N1 P1 C14 . . 106.44(9) ?
    C8 P1 C14 . . 110.01(9) ?
loop_
    _geom_torsion_atom_site_label_1
    _geom_torsion_atom_site_label_2
    _geom_torsion_atom_site_label_3
    _geom_torsion_atom_site_label_4
    _geom_torsion_site_symmetry_1
    _geom_torsion_site_symmetry_2
    _geom_torsion_site_symmetry_3
    _geom_torsion_site_symmetry_4
    _geom_torsion
    _geom_torsion_publ_flag
    C6 C1 C2 C3 . . . . 0.8(3) ?
    C7 C1 C2 C3 . . . . -179.37(19) ?
    C1 C2 C3 C4 . . . . -0.2(3) ?
    C2 C3 C4 C5 . . . . -0.5(3) ?
    C3 C4 C5 C6 . . . . 0.6(3) ?
    C2 C1 C6 C5 . . . . -0.7(3) ?
    C7 C1 C6 C5 . . . . 179.48(19) ?
    C4 C5 C6 C1 . . . . 0.0(3) ?
    C6 C1 C7 N1 . . . . 5.2(3) ?
    C2 C1 C7 N1 . . . . -174.62(17) ?
    C13 C8 C9 C10 . . . . 0.1(3) ?
    P1 C8 C9 C10 . . . . -177.86(15) ?
    C8 C9 C10 C11 . . . . -0.2(3) ?
    C9 C10 C11 C12 . . . . 0.4(3) ?
    C10 C11 C12 C13 . . . . -0.5(3) ?
    C11 C12 C13 C8 . . . . 0.4(3) ?
    C9 C8 C13 C12 . . . . -0.2(3) ?
    P1 C8 C13 C12 . . . . 177.84(16) ?
    C19 C14 C15 C16 . . . . 0.5(3) ?
    P1 C14 C15 C16 . . . . 178.53(17) ?
    C14 C15 C16 C17 . . . . -0.8(3) ?
    C15 C16 C17 C18 . . . . 0.6(3) ?
    C16 C17 C18 C19 . . . . 0.0(3) ?
    C17 C18 C19 C14 . . . . -0.4(3) ?
    C17 C18 C19 C20 . . . . 178.74(19) ?
    C15 C14 C19 C18 . . . . 0.1(3) ?
    P1 C14 C19 C18 . . . . -177.67(15) ?
    C15 C14 C19 C20 . . . . -178.96(19) ?
    P1 C14 C19 C20 . . . . 3.2(3) ?
    C18 C19 C20 C21 . . . . 5.3(3) ?
    C14 C19 C20 C21 . . . . -175.67(19) ?
    C1 C7 N1 P1 . . . . -158.63(13) ?
    C7 N1 P1 O1 . . . . -44.63(17) ?
    C7 N1 P1 C8 . . . . 76.83(16) ?
    C7 N1 P1 C14 . . . . -166.21(15) ?
    C9 C8 P1 O1 . . . . 137.49(16) ?
    C13 C8 P1 O1 . . . . -40.47(17) ?
    C9 C8 P1 N1 . . . . 11.27(18) ?
    C13 C8 P1 N1 . . . . -166.69(15) ?
    C9 C8 P1 C14 . . . . -103.26(17) ?
    C13 C8 P1 C14 . . . . 78.79(17) ?
    C19 C14 P1 O1 . . . . -176.35(17) ?
    C15 C14 P1 O1 . . . . 5.72(18) ?
    C19 C14 P1 N1 . . . . -49.9(2) ?
    C15 C14 P1 N1 . . . . 132.20(15) ?
    C19 C14 P1 C8 . . . . 64.2(2) ?
    C15 C14 P1 C8 . . . . -113.75(16) ?
loop_
    _geom_hbond_atom_site_label_D
    _geom_hbond_atom_site_label_H
    _geom_hbond_atom_site_label_A
    _geom_hbond_site_symmetry_A
    _geom_hbond_distance_DH
    _geom_hbond_distance_HA
    _geom_hbond_distance_DA
    _geom_hbond_angle_DHA
    N1 H1 O1 4_566 0.88 2.09 2.742(2) 131
    C18 H18 <i>Cg</i>2 3_656 0.95 2.98 3.756(2) 139
    C21 H21C <i>Cg</i>3 3_656 0.98 2.83 3.636(3) 140
