# Supplementary material for: N-Benzyl-P-(2-ethyl­phen­yl)-P-phenyl­phosphinic amide
Source: Acta Crystallogr Sect E Struct Rep Online. 2011 Nov 23;67(Pt 12):o3392. doi: 10.1107/S1600536811049014 (PMC3239033; doi:10.1107/S1600536811049014)
Supplement: Supplementary file 2 [file e-67-o3392-Isup2.hkl]

#
# h,k,l, Fc-squared, Fo-squared, sigma(Fo-squared) and status flag
#
data_I
_shelx_title ' cu_10bo_hms1e_0ma in P2(1)/c'
_shelx_refln_list_code          4
_shelx_F_calc_maximum      187.53
_exptl_crystal_F_000       712.00
_reflns_d_resolution_high  0.8424
 
loop_
 _symmetry_equiv_pos_as_xyz
 'x, y, z'
 '-x, y+1/2, -z+1/2'
 '-x, -y, -z'
 'x, -y-1/2, z-1/2'
 
_cell_length_a    12.9259
_cell_length_b    15.7098
_cell_length_c     9.1007
_cell_angle_alpha  90.000
_cell_angle_beta  107.578
_cell_angle_gamma  90.000
 
_shelx_F_squared_multiplier     1.000
 
loop_
 _refln_index_h
 _refln_index_k
 _refln_index_l
 _refln_F_squared_calc
 _refln_F_squared_meas
 _refln_F_squared_sigma
 _refln_observed_status
   1   0   0        0.76        1.47      0.73 o
   2   0   0     2671.77     2478.62     89.18 o
   3   0   0      233.43      395.00     14.65 o
   4   0   0      336.03      492.27     14.67 o
   5   0   0        5.20        3.98      0.97 o
   6   0   0      703.66      770.31     28.12 o
   7   0   0     4684.32     4895.25    174.29 o
   8   0   0        5.40       23.90      2.44 o
   9   0   0     2201.34     2369.99     55.83 o
  10   0   0      132.86      115.04      4.17 o
  11   0   0     1196.78     1221.02     24.72 o
  12   0   0      125.84      117.82      3.66 o
  13   0   0      294.34      309.10      7.59 o
  14   0   0      496.00      535.26     24.20 o
   1   1   0     8720.75     8706.80    220.89 o
   2   1   0      594.20      707.14     18.15 o
   3   1   0    10195.80    10636.77    240.67 o
   4   1   0     3193.13     3392.49     69.88 o
   5   1   0     8724.63     9098.37    172.66 o
   6   1   0     1600.28     1371.35     31.04 o
   7   1   0       53.46       48.55      2.21 o
   8   1   0      732.56      731.09     14.78 o
   9   1   0      303.00      277.86      5.10 o
  10   1   0      596.46      596.35     10.52 o
  11   1   0      594.30      569.38      8.92 o
  12   1   0      409.70      386.48      6.65 o
  13   1   0      339.54      333.81      5.72 o
  14   1   0      125.64      142.91      5.31 o
   0   2   0     3547.22     3881.17    139.60 o
   1   2   0        9.98       24.11      1.16 o
   2   2   0        1.58        2.69      0.58 o
   3   2   0     1989.50     2140.31     48.76 o
   4   2   0     1304.53     1300.55     27.01 o
   5   2   0     4084.73     4116.80     84.80 o
   6   2   0      668.69      764.68     24.26 o
   7   2   0        4.27       15.14      1.57 o
   8   2   0        2.22        3.82      0.83 o
   9   2   0      557.68      489.62      7.59 o
  10   2   0     2365.24     2239.83     35.56 o
  11   2   0      439.76      421.04      7.65 o
  12   2   0       43.88       49.63      1.54 o
  13   2   0       62.75       56.25      1.69 o
  14   2   0      395.29      391.91     17.96 o
   1   3   0       14.56       33.16      2.22 o
   2   3   0      507.47      541.77     13.98 o
   3   3   0      164.88      118.07      3.15 o
   4   3   0       36.08       47.16      4.20 o
   5   3   0       84.92       69.15      3.42 o
   6   3   0     1196.22     1070.18     28.95 o
   7   3   0      326.59      337.88      7.19 o
   8   3   0      439.39      391.80      6.48 o
   9   3   0      185.33      195.18      3.40 o
  10   3   0       23.98       27.49      1.44 o
  11   3   0      239.30      199.02      4.36 o
  12   3   0      278.74      269.35      4.79 o
  13   3   0      277.46      250.08      5.66 o
  14   3   0       75.32       91.43      4.22 o
   0   4   0      916.55      763.42     28.00 o
   1   4   0      167.98       94.10      2.93 o
   2   4   0      652.76      922.84     23.69 o
   3   4   0      830.54      894.97     23.69 o
   4   4   0      549.46      459.48     10.78 o
   5   4   0      558.62      649.98     16.90 o
   6   4   0        0.21        1.53      0.81 o
   7   4   0       73.06       87.73      4.61 o
   8   4   0       75.64       55.91      1.56 o
   9   4   0      582.03      485.93      9.74 o
  10   4   0     1138.51     1065.38     23.83 o
  11   4   0       87.38       97.29      3.55 o
  12   4   0      331.43      322.65      7.42 o
  13   4   0        4.02        5.32      1.01 o
  14   4   0       14.64        5.13      1.83 o
   1   5   0      244.63      327.59     16.40 o
   2   5   0        0.28       -0.55      0.61 o
   3   5   0     1435.73     1609.55     36.65 o
   4   5   0      392.60      371.10     19.84 o
   5   5   0      995.40      865.59     27.31 o
   6   5   0       64.26       89.22      5.01 o
   7   5   0       70.97       77.48      5.19 o
   8   5   0      208.44      213.00      4.39 o
   9   5   0      372.85      348.20      7.23 o
  10   5   0      704.60      735.80     16.82 o
  11   5   0       47.56       51.34      4.34 o
  12   5   0        0.09        1.57      0.94 o
  13   5   0        4.77        4.54      1.14 o
   0   6   0        4.82       11.50      7.70 o
   1   6   0      153.21      146.84      3.80 o
   2   6   0     1723.04     1574.31     35.86 o
   3   6   0        4.98        3.23      0.78 o
   4   6   0      401.28      482.51     11.88 o
   5   6   0     1100.79     1172.37     40.94 o
   6   6   0      394.56      430.62     17.78 o
   7   6   0      129.35      141.29      3.06 o
   8   6   0       67.16       61.80      2.08 o
   9   6   0       73.85       90.45      5.47 o
  10   6   0       37.56       29.69      2.54 o
  11   6   0      117.02      118.90      8.94 o
  12   6   0        0.52        0.27      1.10 o
  13   6   0       26.47       40.37      2.12 o
   1   7   0      465.71      376.22      8.95 o
   2   7   0      193.72      192.30      5.96 o
   3   7   0       83.99       49.49      2.46 o
   4   7   0        8.21        8.78      1.14 o
   5   7   0       39.36       41.16      3.47 o
   6   7   0       50.66       40.48      1.56 o
   7   7   0       56.83       40.67      1.39 o
   8   7   0      426.25      392.18     10.06 o
   9   7   0      102.07      101.19      3.34 o
  10   7   0        3.90        6.73      1.28 o
  11   7   0      381.38      383.80      9.16 o
  12   7   0      228.32      248.76      7.39 o
  13   7   0       49.69       61.38      2.46 o
   0   8   0     1291.59     1278.16     37.87 o
   1   8   0      119.93      118.09      4.02 o
   2   8   0     1473.97     1320.11     42.70 o
   3   8   0      478.73      427.55     13.40 o
   4   8   0      176.98      171.76      4.00 o
   5   8   0      206.93      176.27      4.04 o
   6   8   0       11.10       19.69      1.86 o
   7   8   0      232.39      207.69      4.18 o
   8   8   0       24.50       27.23      1.73 o
   9   8   0      279.96      260.10      7.06 o
  10   8   0      511.18      502.85     18.15 o
  11   8   0      909.53      865.03     19.38 o
  12   8   0        0.75       -0.43      0.95 o
  13   8   0       12.58       24.56      2.57 o
   1   9   0     1457.90     1387.92     41.56 o
   2   9   0      102.31       81.10      2.90 o
   3   9   0      402.09      437.12      8.91 o
   4   9   0       10.08       13.65      1.35 o
   5   9   0       61.57       53.69      1.65 o
   6   9   0      769.53      707.58     13.42 o
   7   9   0       95.69       86.80      2.33 o
   8   9   0      408.21      367.61      8.93 o
   9   9   0      276.91      269.29      6.25 o
  10   9   0       18.52       16.11      1.49 o
  11   9   0      205.86      190.04      7.13 o
  12   9   0       68.15       64.35      2.61 o
   0  10   0     2573.03     2571.36     84.82 o
   1  10   0      329.49      352.65      7.34 o
   2  10   0      140.02      121.96      3.06 o
   3  10   0       17.91       14.04      1.61 o
   4  10   0     1281.71     1271.00     25.31 o
   5  10   0      420.29      354.33      6.40 o
   6  10   0      393.79      406.73      7.63 o
   7  10   0      786.03      740.98     15.11 o
   8  10   0      204.70      193.70      5.31 o
   9  10   0       12.42       12.33      1.33 o
  10  10   0       28.18       24.94      1.56 o
  11  10   0      182.22      185.63      6.87 o
  12  10   0      228.18      263.60     12.83 o
   1  11   0      421.21      421.35      7.86 o
   2  11   0      261.75      252.71      6.66 o
   3  11   0      731.49      698.25     11.30 o
   4  11   0      877.00      784.34     16.72 o
   5  11   0      504.02      517.55     10.31 o
   6  11   0       20.88       23.86      1.54 o
   7  11   0        6.41        6.10      1.15 o
   8  11   0        6.38        5.49      1.28 o
   9  11   0       67.86       80.90      4.29 o
  10  11   0      440.05      452.56     14.13 o
  11  11   0       78.52       84.22      3.75 o
   0  12   0      831.92      865.41     23.78 o
   1  12   0      181.74      188.39      4.40 o
   2  12   0      127.37      152.64      3.44 o
   3  12   0       62.46       57.86      1.99 o
   4  12   0       92.38       97.27      3.27 o
   5  12   0      235.34      211.74      6.83 o
   6  12   0      148.61      177.52      4.46 o
   7  12   0        8.11       14.18      1.27 o
   8  12   0        0.06        0.79      1.48 o
   9  12   0      104.39      107.48      4.18 o
  10  12   0        1.56        2.57      1.56 o
  11  12   0       31.30       31.90      2.93 o
   1  13   0        0.05        3.20      1.32 o
   2  13   0       84.39       83.08      3.12 o
   3  13   0      154.25      131.12      3.61 o
   4  13   0        2.09        2.93      1.21 o
   5  13   0      145.58      131.33      3.64 o
   6  13   0       38.52       39.22      1.90 o
   7  13   0      187.99      173.32      5.18 o
   8  13   0       35.38       38.64      3.49 o
   9  13   0       13.75       17.18      1.61 o
  10  13   0       12.19        9.53      2.20 o
   0  14   0     2716.21     2838.13     87.86 o
   1  14   0       66.97       76.09      3.76 o
   2  14   0      203.06      185.73      5.22 o
   3  14   0       64.06       76.31      3.02 o
   4  14   0      195.57      213.36      5.15 o
   5  14   0      374.82      357.89      7.83 o
   6  14   0       18.52       24.03      1.65 o
   7  14   0      730.56      672.99     15.90 o
   8  14   0       11.71       16.69      2.29 o
   9  14   0       37.01       38.49      3.67 o
   1  15   0      734.04      859.73     19.61 o
   2  15   0       60.82       71.46      2.93 o
   3  15   0        5.49        6.35      1.47 o
   4  15   0       22.21       27.87      1.92 o
   5  15   0      262.95      267.45      6.83 o
   6  15   0       56.99       56.65      3.70 o
   7  15   0       36.87       31.20      1.88 o
   8  15   0      234.22      215.20     11.00 o
   0  16   0       41.01       37.35      2.97 o
   1  16   0       45.45       49.90      4.55 o
   2  16   0      121.64      141.95      4.30 o
   3  16   0       41.27       48.56      2.33 o
   4  16   0      234.22      229.58      5.91 o
   5  16   0       22.29       19.55      1.51 o
   6  16   0      100.33       87.02      2.68 o
   1  17   0        2.14        2.28      1.26 o
   2  17   0      105.42      118.31      3.84 o
   3  17   0       10.10        5.01      1.18 o
   4  17   0      143.22      135.54      3.71 o
   5  17   0       42.81       38.79      3.85 o
   0  18   0        0.67        1.83      1.56 o
   1  18   0       58.11       48.45      2.39 o
   2  18   0      205.54      183.64      6.61 o
   3  18   0        6.48        6.00      1.41 o
 -14   1   1       73.08       73.64      4.07 o
 -13   1   1       80.99       74.90      2.38 o
 -12   1   1        5.63        4.40      0.89 o
 -11   1   1        0.17        0.31      0.77 o
 -10   1   1      150.25      147.88      2.65 o
  -9   1   1       71.80       86.49      1.89 o
  -8   1   1        6.90        4.95      0.95 o
  -7   1   1       35.48       25.08      1.27 o
  -6   1   1      505.57      643.14     16.59 o
  -5   1   1       21.84       39.08      1.70 o
  -4   1   1      244.93      330.48      7.74 o
  -3   1   1    13643.44    12963.39    380.15 o
  -2   1   1      532.17      778.75     23.00 o
  -1   1   1     4061.80     3286.08     96.38 o
   0   1   1     3873.07     3605.77     92.20 o
   1   1   1     4347.52     4802.92    121.95 o
   2   1   1     4620.79     4446.83    112.83 o
   3   1   1      736.03      636.62     16.50 o
   4   1   1      639.32      606.72     11.97 o
   5   1   1       52.70       46.28      1.51 o
   6   1   1       39.15       23.68      1.23 o
   7   1   1      496.12      542.93     17.71 o
   8   1   1        4.89       10.97      1.05 o
   9   1   1       21.29       22.86      1.91 o
  10   1   1       12.04       12.11      1.24 o
  11   1   1      518.24      527.72      8.76 o
  12   1   1        0.38        0.00      0.80 o
  13   1   1        2.42        5.43      0.94 o
 -14   2   1       33.18       35.78      1.77 o
 -13   2   1       23.13       17.19      1.16 o
 -12   2   1        2.70        1.45      0.87 o
 -11   2   1      347.42      301.41      5.08 o
 -10   2   1       15.22       23.48      1.10 o
  -9   2   1        0.54        4.94      0.76 o
  -8   2   1       10.02       30.97      1.24 o
  -7   2   1      290.97      284.97      6.01 o
  -6   2   1     1318.40     1498.30     38.08 o
  -5   2   1     1203.86     1329.31     34.28 o
  -4   2   1     1308.53     1456.33     30.13 o
  -3   2   1     2184.06     2240.82     50.42 o
  -2   2   1     2805.90     2893.11     84.81 o
  -1   2   1     1309.49     1402.14     41.27 o
   0   2   1      647.44      587.19     15.03 o
   1   2   1     6730.64     6776.61    172.13 o
   2   2   1       38.05       28.92      1.93 o
   3   2   1      608.97      687.64     17.87 o
   4   2   1       99.49      106.84      3.44 o
   5   2   1       27.44       36.98      1.34 o
   6   2   1      816.56      819.37     18.98 o
   7   2   1       53.62       35.73      1.49 o
   8   2   1     1223.80     1240.42     22.14 o
   9   2   1      368.13      355.14      6.30 o
  10   2   1      383.78      361.82     10.05 o
  11   2   1      251.21      272.38      5.63 o
  12   2   1      113.41      130.48      3.96 o
  13   2   1        2.88        4.97      0.87 o
 -14   3   1      548.62      611.99     27.54 o
 -13   3   1      284.01      313.81      7.00 o
 -12   3   1      362.73      350.44      8.25 o
 -11   3   1       19.73       30.33      1.40 o
 -10   3   1      318.16      323.00      5.88 o
  -9   3   1       66.80       72.34      1.87 o
  -8   3   1      110.23       96.78      2.38 o
  -7   3   1       24.31       53.13      2.49 o
  -6   3   1     2556.73     2933.98     74.00 o
  -5   3   1      357.64      355.29      8.43 o
  -4   3   1     3151.68     3378.40     76.12 o
  -3   3   1     6295.52     5823.93    131.07 o
  -2   3   1    12261.90    11988.48    352.14 o
  -1   3   1    35167.50    35706.71    906.91 o
   0   3   1      398.85      307.74     10.74 o
   1   3   1     3719.68     3534.16     89.82 o
   2   3   1     2073.86     2012.96     59.41 o
   3   3   1      172.61      193.33      5.45 o
   4   3   1       74.09       79.98      2.19 o
   5   3   1       25.72       29.23      1.66 o
   6   3   1     1809.23     1813.02     41.27 o
   7   3   1      442.02      385.90      7.85 o
   8   3   1       68.12       82.49      2.43 o
   9   3   1      195.55      191.69      5.11 o
  10   3   1       99.67      116.84      3.37 o
  11   3   1      314.18      301.22      7.56 o
  12   3   1       92.64       80.23      3.18 o
  13   3   1      138.33      149.19      3.57 o
 -14   4   1        4.81        8.80      2.20 o
 -13   4   1      716.84      735.92     16.37 o
 -12   4   1       52.74       66.26      4.50 o
 -11   4   1       42.65       27.54      1.38 o
 -10   4   1       14.88       17.06      1.22 o
  -9   4   1      442.82      419.61      7.42 o
  -8   4   1      297.10      284.47      5.02 o
  -7   4   1       31.34       56.96      2.19 o
  -6   4   1     6129.03     6345.68    159.49 o
  -5   4   1      178.72      156.06      4.92 o
  -4   4   1     3855.94     3931.23     88.58 o
  -3   4   1      153.30      231.09      5.57 o
  -2   4   1       17.91        9.52      0.74 o
  -1   4   1     4841.13     5136.94    129.67 o
   0   4   1     4307.62     4431.60    112.60 o
   1   4   1       18.42        8.62      1.91 o
   2   4   1     1003.28     1095.67     28.23 o
   3   4   1     1422.28     1410.61     39.83 o
   4   4   1     1543.86     1852.10     44.17 o
   5   4   1      423.41      414.19     12.91 o
   6   4   1      426.54      457.17     11.77 o
   7   4   1      228.38      172.54      3.69 o
   8   4   1      251.09      192.06      3.83 o
   9   4   1      863.68      805.96     16.43 o
  10   4   1     1022.15     1050.05     23.69 o
  11   4   1       13.38       14.73      1.60 o
  12   4   1       44.85       44.79      1.90 o
  13   4   1       10.07        8.61      0.94 o
 -14   5   1      224.87      251.86     12.10 o
 -13   5   1      245.69      230.60      6.19 o
 -12   5   1     1262.79     1231.47     27.81 o
 -11   5   1      225.51      198.24      6.14 o
 -10   5   1      478.79      451.86      9.59 o
  -9   5   1      301.35      311.95      9.41 o
  -8   5   1       13.30        8.65      0.74 o
  -7   5   1      599.01      554.02     11.09 o
  -6   5   1      228.93      275.83      9.56 o
  -5   5   1     1422.91     1543.16     50.22 o
  -4   5   1      159.75      169.62      6.51 o
  -3   5   1     1934.52     1971.89     50.08 o
  -2   5   1      398.19      497.69     11.57 o
  -1   5   1     1425.69     1528.46     34.82 o
   0   5   1      959.48      841.70     19.34 o
   1   5   1     2053.71     2201.10     55.80 o
   2   5   1     1290.99     1176.08     30.46 o
   3   5   1       44.29       27.23      1.43 o
   4   5   1       78.29      111.35      4.73 o
   5   5   1      120.02      155.81      5.57 o
   6   5   1       71.82       94.12      2.27 o
   7   5   1       33.49       22.06      1.01 o
   8   5   1      142.28      145.23      3.33 o
   9   5   1     3448.19     3493.65     76.20 o
  10   5   1        9.53       16.75      1.65 o
  11   5   1       44.04       43.36      2.49 o
  12   5   1      177.26      174.01      4.13 o
  13   5   1      458.78      480.91     18.25 o
 -14   6   1       54.79       49.13      3.67 o
 -13   6   1       26.11       17.06      1.37 o
 -12   6   1       31.09       29.97      1.82 o
 -11   6   1      204.18      213.39      6.49 o
 -10   6   1       34.53       42.68      2.42 o
  -9   6   1     1104.41      968.55     18.06 o
  -8   6   1      292.15      267.27      5.78 o
  -7   6   1      133.93      148.12      5.20 o
  -6   6   1      255.24      204.39      5.61 o
  -5   6   1       63.70       55.11      2.20 o
  -4   6   1       36.12       30.18      1.63 o
  -3   6   1      103.90      117.13      3.57 o
  -2   6   1      607.35      646.39     16.77 o
  -1   6   1     4705.44     4625.02    104.75 o
   0   6   1     3069.18     3756.85     95.69 o
   1   6   1      566.81      661.93     15.41 o
   2   6   1     1783.55     1905.93     39.71 o
   3   6   1       29.52       58.65      2.06 o
   4   6   1     1110.04     1120.04     33.65 o
   5   6   1      281.44      204.34      4.99 o
   6   6   1      226.42      167.91      3.78 o
   7   6   1      381.60      371.77      6.58 o
   8   6   1       28.28       26.99      1.35 o
   9   6   1       97.45       92.00      3.74 o
  10   6   1     1251.21     1208.45     27.03 o
  11   6   1      112.46      109.89      3.48 o
  12   6   1      657.51      684.96     13.84 o
  13   6   1       47.63       63.52      4.22 o
 -13   7   1       24.29       18.42      1.54 o
 -12   7   1      121.89      106.28      3.39 o
 -11   7   1      292.66      299.09      8.54 o
 -10   7   1      192.52      177.31      5.48 o
  -9   7   1      140.24      149.53      4.09 o
  -8   7   1       15.31       13.48      1.13 o
  -7   7   1        1.56        0.14      0.78 o
  -6   7   1      181.12      209.45      5.83 o
  -5   7   1        0.59        0.35      0.77 o
  -4   7   1       27.53       29.26      1.55 o
  -3   7   1       77.47       68.27      2.47 o
  -2   7   1        0.68        0.77      0.81 o
  -1   7   1     1663.26     1848.88     42.19 o
   0   7   1        2.04        2.26      0.86 o
   1   7   1       12.32       33.65      3.97 o
   2   7   1       42.74       62.73      2.14 o
   3   7   1      117.89      144.32      5.37 o
   4   7   1      471.71      399.03     16.46 o
   5   7   1        0.22        2.88      0.77 o
   6   7   1       55.44       70.38      1.84 o
   7   7   1       49.21       41.56      1.58 o
   8   7   1        7.13       14.28      1.19 o
   9   7   1      397.01      360.60      8.59 o
  10   7   1       10.43       14.61      1.51 o
  11   7   1        1.44        2.02      1.18 o
  12   7   1        0.35        2.89      0.94 o
  13   7   1        6.24        0.73      1.47 o
 -13   8   1        0.93        0.49      1.06 o
 -12   8   1      125.84      147.67      4.16 o
 -11   8   1      105.66       99.82      3.74 o
 -10   8   1        6.26        5.89      2.38 o
  -9   8   1     1588.11     1559.58     40.69 o
  -8   8   1     1178.92     1047.89     29.79 o
  -7   8   1        1.74        4.52      1.19 o
  -6   8   1      732.87      696.82     14.44 o
  -5   8   1      172.36      162.17      3.81 o
  -4   8   1      843.41      868.80     19.46 o
  -3   8   1      107.28       99.41      3.33 o
  -2   8   1     1250.00     1128.90     29.09 o
  -1   8   1       30.81       25.77      1.55 o
   0   8   1       10.09       16.86      1.69 o
   1   8   1      350.52      276.39     11.38 o
   2   8   1       16.17       39.67      2.71 o
   3   8   1        0.22        0.49      0.78 o
   4   8   1      308.14      332.12      6.88 o
   5   8   1      381.68      343.67      7.06 o
   6   8   1      735.44      760.32     13.64 o
   7   8   1       84.82       70.92      2.41 o
   8   8   1       15.83       19.67      1.34 o
   9   8   1       40.55       37.71      1.90 o
  10   8   1       13.35       14.76      1.64 o
  11   8   1        0.98       -0.64      1.10 o
  12   8   1       52.87       45.49      2.18 o
 -13   9   1      115.14      132.35      6.97 o
 -12   9   1      252.76      243.01      6.91 o
 -11   9   1       45.32       31.42      2.04 o
 -10   9   1       16.89       20.79      2.33 o
  -9   9   1       47.61       49.98      2.21 o
  -8   9   1      190.28      216.39      8.16 o
  -7   9   1        0.14        1.55      1.14 o
  -6   9   1      271.47      254.27      5.44 o
  -5   9   1      159.73      127.27      3.35 o
  -4   9   1       32.30       43.42      2.18 o
  -3   9   1     1003.73      981.49     19.62 o
  -2   9   1        9.20        9.97      0.96 o
  -1   9   1      153.42      190.55      5.53 o
   0   9   1      328.87      357.13      8.43 o
   1   9   1      646.09      595.68     13.25 o
   2   9   1      648.48      633.16     14.03 o
   3   9   1       88.36       97.81      2.57 o
   4   9   1      498.77      457.88      8.61 o
   5   9   1      219.68      234.89      4.99 o
   6   9   1       25.01       21.20      1.17 o
   7   9   1       43.31       35.63      1.62 o
   8   9   1        6.75        3.45      1.07 o
   9   9   1      267.53      242.77      6.75 o
  10   9   1        1.75        2.72      1.18 o
  11   9   1       69.55       71.13      3.76 o
  12   9   1       54.74       44.86      2.93 o
 -12  10   1        2.64        4.22      1.56 o
 -11  10   1       40.30       37.09      2.18 o
 -10  10   1        1.35        2.06      1.83 o
  -9  10   1        2.54        1.83      1.81 o
  -8  10   1     2024.03     1915.90     48.75 o
  -7  10   1       78.25       90.96      3.59 o
  -6  10   1      302.32      280.88      5.96 o
  -5  10   1      730.44      718.37     12.84 o
  -4  10   1      332.30      256.35      4.78 o
  -3  10   1       96.05       65.75      1.90 o
  -2  10   1      201.66      184.76      4.22 o
  -1  10   1      378.24      415.70      7.93 o
   0  10   1       27.95       20.03      1.13 o
   1  10   1     1757.41     1733.96     35.91 o
   2  10   1       18.89       30.20      1.40 o
   3  10   1      198.39      207.18      4.96 o
   4  10   1        9.66        8.35      0.90 o
   5  10   1       30.75       30.21      1.33 o
   6  10   1       15.84       12.59      1.47 o
   7  10   1       72.79       76.83      2.37 o
   8  10   1      872.59      882.87     16.57 o
   9  10   1      153.70      159.11      5.08 o
  10  10   1       85.17       90.80      6.88 o
  11  10   1      279.39      290.16      9.47 o
 -12  11   1      498.70      535.99     24.56 o
 -11  11   1       62.53       67.56      3.49 o
 -10  11   1       40.62       37.76      2.85 o
  -9  11   1       22.98       25.22      2.59 o
  -8  11   1      174.18      190.38     11.99 o
  -7  11   1       20.41       20.34      2.29 o
  -6  11   1     2010.04     1989.64     39.01 o
  -5  11   1     1378.73     1293.63     22.57 o
  -4  11   1      609.37      539.23      9.32 o
  -3  11   1     1171.83     1071.28     19.18 o
  -2  11   1     2261.07     2160.76     35.27 o
  -1  11   1      356.64      342.90      6.15 o
   0  11   1      488.04      431.58      7.56 o
   1  11   1      134.19      127.32      2.76 o
   2  11   1      498.22      525.15     10.50 o
   3  11   1       44.85       55.38      1.84 o
   4  11   1      171.21      158.16      3.54 o
   5  11   1      547.96      555.67     11.57 o
   6  11   1      758.81      710.94     14.59 o
   7  11   1     1187.94     1136.95     20.73 o
   8  11   1       39.62       28.61      2.07 o
   9  11   1        3.67        6.99      1.23 o
  10  11   1       10.59       12.28      1.23 o
  11  11   1      204.96      230.23     11.37 o
 -11  12   1      168.01      191.37      9.90 o
 -10  12   1      308.99      366.70     12.44 o
  -9  12   1       12.62       15.88      1.67 o
  -8  12   1      286.64      297.92     10.62 o
  -7  12   1       76.86       74.15      2.78 o
  -6  12   1       41.49       52.98      2.16 o
  -5  12   1      931.18      924.66     18.66 o
  -4  12   1      261.91      277.79      6.26 o
  -3  12   1     1349.84     1209.36     20.06 o
  -2  12   1      321.04      328.37      6.34 o
  -1  12   1     1515.84     1440.13     25.08 o
   0  12   1       56.33       60.08      1.95 o
   1  12   1     2202.80     2132.81     40.19 o
   2  12   1      671.94      662.31     13.12 o
   3  12   1      290.60      261.34      6.69 o
   4  12   1       21.17       15.80      1.65 o
   5  12   1       16.55       26.28      2.85 o
   6  12   1      846.80      883.58     17.87 o
   7  12   1       75.13       60.87      2.22 o
   8  12   1     1007.61      991.04     22.22 o
   9  12   1      116.09      108.00      4.13 o
  10  12   1      501.78      495.66     23.10 o
 -10  13   1        9.44       10.56      1.67 o
  -9  13   1      140.24      154.09      6.09 o
  -8  13   1      169.50      157.51      6.35 o
  -7  13   1      482.47      473.25     19.16 o
  -6  13   1      223.50      215.66      5.08 o
  -5  13   1      188.82      206.72      6.64 o
  -4  13   1      772.99      758.91     17.36 o
  -3  13   1        0.80        1.76      1.15 o
  -2  13   1     1222.98     1201.84     23.93 o
  -1  13   1      146.15      154.84      4.03 o
   0  13   1      399.76      364.87      8.94 o
   1  13   1        8.68       10.53      1.49 o
   2  13   1     1435.32     1427.88     31.75 o
   3  13   1      178.96      177.97      9.90 o
   4  13   1      100.03      104.74      3.53 o
   5  13   1      718.75      742.18     15.18 o
   6  13   1       60.44       62.03      2.14 o
   7  13   1      951.77      986.78     21.95 o
   8  13   1      124.33      115.70      4.13 o
   9  13   1       78.92       76.30      2.80 o
  -9  14   1       70.42       58.86      3.11 o
  -8  14   1      222.43      221.89      8.16 o
  -7  14   1      174.95      174.86      5.57 o
  -6  14   1      763.52      766.16     17.36 o
  -5  14   1        7.88        9.80      1.24 o
  -4  14   1      283.98      284.39      6.43 o
  -3  14   1       36.27       38.11      1.92 o
  -2  14   1       57.26       57.85      2.32 o
  -1  14   1      843.09      865.88     19.70 o
   0  14   1       34.25       45.52      3.35 o
   1  14   1     1161.73     1201.46     27.03 o
   2  14   1      121.20      134.06      4.17 o
   3  14   1      692.47      722.28     16.63 o
   4  14   1       30.16       40.05      2.20 o
   5  14   1      208.47      225.12      5.96 o
   6  14   1      469.93      505.82     10.53 o
   7  14   1       52.39       48.85      2.20 o
   8  14   1      208.33      208.98      6.40 o
  -8  15   1       28.70       26.76      2.93 o
  -7  15   1      155.09      168.94      4.44 o
  -6  15   1        3.98        1.47      1.04 o
  -5  15   1      279.13      268.53      6.69 o
  -4  15   1      176.33      159.94      4.06 o
  -3  15   1     1145.55     1245.27     27.81 o
  -2  15   1      579.57      659.97     15.35 o
  -1  15   1        1.16        1.33      1.41 o
   0  15   1       99.31      109.96      4.60 o
   1  15   1      273.56      309.90     11.06 o
   2  15   1      169.83      172.11      4.95 o
   3  15   1        5.70        1.24      1.32 o
   4  15   1      260.83      284.94      7.19 o
   5  15   1      179.59      187.36      5.08 o
   6  15   1       41.86       45.25      3.35 o
   7  15   1      145.66      149.66      4.58 o
  -7  16   1        6.06        5.13      2.20 o
  -6  16   1        0.29        3.12      1.56 o
  -5  16   1        0.02        0.47      1.23 o
  -4  16   1      416.55      457.88     10.72 o
  -3  16   1       65.55       67.78      2.79 o
  -2  16   1      371.95      468.76     11.09 o
  -1  16   1      107.01      122.09      3.89 o
   0  16   1        0.78        4.18      1.80 o
   1  16   1       19.12       21.43      1.78 o
   2  16   1       13.21       23.00      1.78 o
   3  16   1        2.83        2.17      1.23 o
   4  16   1      251.61      254.46      6.42 o
   5  16   1      228.70      227.19      5.11 o
   6  16   1        1.74       -0.97      1.41 o
  -5  17   1       27.37       38.13      3.67 o
  -4  17   1       42.50       37.43      2.10 o
  -3  17   1        1.43        1.45      1.14 o
  -2  17   1        0.46        0.64      1.14 o
  -1  17   1      486.44      473.71     11.09 o
   0  17   1        3.01        3.43      1.23 o
   1  17   1       16.52       32.58      1.83 o
   2  17   1      262.98      309.29      7.56 o
   3  17   1       11.43       14.36      1.37 o
   4  17   1       13.60       15.74      1.48 o
   5  17   1       12.39       11.00      1.83 o
  -3  18   1        1.78        1.83      2.20 o
  -2  18   1      222.41      235.52      8.16 o
  -1  18   1       16.01       18.56      2.75 o
   0  18   1       13.56       10.61      1.81 o
   1  18   1       33.72       38.55      2.59 o
   2  18   1        1.36        0.73      2.02 o
   3  18   1      108.95      106.32      6.23 o
 -15   0   2       83.73       51.69      4.03 o
 -14   0   2      442.20      417.37     14.34 o
 -13   0   2       28.07       33.01      3.30 o
 -12   0   2       63.15       65.06      3.26 o
 -11   0   2       35.57       32.01      1.84 o
 -10   0   2      676.66      630.92     13.82 o
  -9   0   2      281.60      235.01      5.52 o
  -8   0   2     1781.46     2057.63     53.54 o
  -7   0   2     4772.78     5130.03    116.42 o
  -6   0   2        4.05        2.90      0.79 o
  -5   0   2     2730.00     2686.07     95.64 o
  -4   0   2      423.74      498.99     18.15 o
  -3   0   2     2749.35     2352.58     83.59 o
  -2   0   2     2028.63     2224.99    113.28 o
  -1   0   2       98.22       79.19      4.77 o
   0   0   2     6734.30     7299.52    262.48 o
   1   0   2     1236.86     1460.23     53.14 o
   2   0   2      946.23      985.02     29.06 o
   3   0   2      305.79      414.90     12.77 o
   4   0   2      983.05      877.49     26.17 o
   5   0   2      954.28      916.07     31.30 o
   6   0   2       25.57        8.18      1.14 o
   7   0   2      392.27      375.18      8.90 o
   8   0   2       91.52       84.86      3.93 o
   9   0   2     4646.33     4652.89    143.20 o
  10   0   2      422.39      487.53     16.46 o
  11   0   2       84.84       90.21      3.61 o
  12   0   2       14.53       14.94      1.76 o
  13   0   2      113.18      146.90      9.53 o
 -15   1   2       93.93      109.62      6.23 o
 -14   1   2       49.35       50.47      2.29 o
 -13   1   2      603.09      599.33     14.27 o
 -12   1   2       66.11       44.25      2.09 o
 -11   1   2      121.30       97.36      2.57 o
 -10   1   2      469.89      400.38      6.67 o
  -9   1   2       30.16       30.35      0.99 o
  -8   1   2     1206.58     1258.75     27.51 o
  -7   1   2     1424.04     1438.91     27.65 o
  -6   1   2     2861.76     2883.14     53.14 o
  -5   1   2     4322.00     4569.06    114.63 o
  -4   1   2       12.46       19.84      0.96 o
  -3   1   2     8326.29     8386.71    241.88 o
  -2   1   2     2420.04     2320.38     83.34 o
  -1   1   2      259.80      245.28      7.41 o
   0   1   2     1477.23     1479.06     37.76 o
   1   1   2      446.94      512.54     13.38 o
   2   1   2      137.75      175.72      7.37 o
   3   1   2      675.93      651.58     15.13 o
   4   1   2     1262.09     1439.04     30.03 o
   5   1   2      571.26      437.15      9.57 o
   6   1   2     2029.54     1939.53     33.40 o
   7   1   2       56.83       45.04      2.12 o
   8   1   2     4233.49     3985.33     74.10 o
   9   1   2      115.53      130.71      4.50 o
  10   1   2       94.14       93.31      2.93 o
  11   1   2        0.24       -0.08      1.06 o
  12   1   2      249.40      242.33      5.63 o
  13   1   2       87.23       78.05      2.65 o
 -14   2   2      527.26      509.67     12.06 o
 -13   2   2       58.50       64.19      2.65 o
 -12   2   2       64.54       82.91      3.23 o
 -11   2   2      140.08      161.98      3.64 o
 -10   2   2       71.10       66.61      1.75 o
  -9   2   2      629.08      607.86      9.49 o
  -8   2   2       76.09      100.97      2.22 o
  -7   2   2     2264.38     2401.40     42.27 o
  -6   2   2      173.71      177.52      4.28 o
  -5   2   2      376.33      413.90     10.72 o
  -4   2   2     1225.34     1448.29     36.52 o
  -3   2   2       29.32        7.01      1.28 o
  -2   2   2      849.95      852.22     21.67 o
  -1   2   2    12923.96    12411.17    313.26 o
   0   2   2    15399.94    15382.31    451.34 o
   1   2   2     4843.05     5070.99    114.45 o
   2   2   2      298.27      253.19      7.71 o
   3   2   2     5828.26     6250.59    163.71 o
   4   2   2      346.35      371.88      8.18 o
   5   2   2       88.24      109.65      2.96 o
   6   2   2      446.55      404.11      7.26 o
   7   2   2      449.47      462.99      8.50 o
   8   2   2      291.55      288.70      8.28 o
   9   2   2     2369.16     2419.76     72.13 o
  10   2   2      434.96      477.54     10.26 o
  11   2   2      251.38      279.39      6.36 o
  12   2   2       26.79       23.87      1.20 o
  13   2   2      253.58      271.87      8.59 o
 -14   3   2       38.07       36.85      2.18 o
 -13   3   2      592.71      594.95     14.12 o
 -12   3   2      163.91      154.60      3.60 o
 -11   3   2      170.54      189.88      3.97 o
 -10   3   2      150.36      165.08      2.98 o
  -9   3   2       13.28       13.90      1.05 o
  -8   3   2      376.78      374.30      7.57 o
  -7   3   2      761.55      764.24     13.91 o
  -6   3   2     2107.31     2437.21     61.53 o
  -5   3   2       67.31       67.57      2.59 o
  -4   3   2     3646.07     3624.05     81.63 o
  -3   3   2     3899.61     3517.97     79.30 o
  -2   3   2    18397.55    18870.23    476.55 o
  -1   3   2      316.09      335.53     11.91 o
   0   3   2     9441.86     9991.18    234.58 o
   1   3   2      241.87      352.52     13.77 o
   2   3   2      145.50      150.16      4.97 o
   3   3   2     4050.78     4177.26     86.06 o
   4   3   2      687.37      681.82     15.18 o
   5   3   2      217.53      181.88      6.09 o
   6   3   2     1110.09     1093.84     19.87 o
   7   3   2      222.01      216.38      3.98 o
   8   3   2      474.37      487.88      8.56 o
   9   3   2      357.02      338.04     11.01 o
  10   3   2      323.75      331.39      7.44 o
  11   3   2      205.75      239.29      6.23 o
  12   3   2       23.88       24.48      1.32 o
  13   3   2      443.35      432.56     11.48 o
 -14   4   2       40.97       31.29      3.23 o
 -13   4   2        7.46        5.45      1.13 o
 -12   4   2       68.66       87.73      2.48 o
 -11   4   2        0.01        1.04      0.92 o
 -10   4   2       83.78       89.72      2.27 o
  -9   4   2      783.47      778.47     12.09 o
  -8   4   2       50.64       41.56      1.23 o
  -7   4   2     1749.59     1706.82     30.92 o
  -6   4   2        0.70        9.33      1.74 o
  -5   4   2     1808.33     1987.35     50.22 o
  -4   4   2      124.60      188.09      4.69 o
  -3   4   2      736.04      715.90     16.39 o
  -2   4   2     1470.79     1523.39     34.52 o
  -1   4   2     2530.25     2314.68     47.76 o
   0   4   2        0.36        8.79      1.47 o
   1   4   2       95.83       79.12      2.48 o
   2   4   2       38.78       14.94      1.04 o
   3   4   2       39.41       30.79      1.54 o
   4   4   2      505.20      409.07      8.98 o
   5   4   2     1152.05     1076.95     22.72 o
   6   4   2      904.10      892.77     16.31 o
   7   4   2      130.94      130.97      2.72 o
   8   4   2      117.46      115.85      2.55 o
   9   4   2       30.02       28.03      1.70 o
  10   4   2      464.07      510.66     12.10 o
  11   4   2        0.50       -0.20      1.18 o
  12   4   2       10.39        9.79      1.02 o
  13   4   2       18.22       23.46      2.57 o
 -14   5   2       33.04       39.96      3.67 o
 -13   5   2       31.68       30.67      1.46 o
 -12   5   2      135.77      137.81      3.60 o
 -11   5   2       67.26       62.92      2.03 o
 -10   5   2      364.58      364.01      6.61 o
  -9   5   2        0.14        0.42      0.71 o
  -8   5   2       39.70       44.10      1.31 o
  -7   5   2     1181.17     1205.84     22.00 o
  -6   5   2        7.41       15.84      1.29 o
  -5   5   2        0.62        4.87      1.16 o
  -4   5   2      576.23      580.35     13.44 o
  -3   5   2      374.56      425.47     11.22 o
  -2   5   2      102.01      147.50      3.80 o
  -1   5   2     1125.15     1149.62     26.23 o
   0   5   2      152.44      206.77      5.18 o
   1   5   2      368.13      452.85     10.75 o
   2   5   2       41.56       60.60      2.76 o
   3   5   2     1382.78     1299.90     29.97 o
   4   5   2     1345.94     1404.87     36.20 o
   5   5   2     1138.43     1273.51     28.47 o
   6   5   2        4.35        5.43      0.78 o
   7   5   2      778.56      737.66     11.24 o
   8   5   2       43.70       35.70      1.51 o
   9   5   2      184.98      186.84      6.51 o
  10   5   2        0.70        1.52      1.53 o
  11   5   2        2.64        4.00      1.32 o
  12   5   2        6.26        4.77      0.98 o
 -14   6   2      471.14      508.86     22.73 o
 -13   6   2       51.29       47.58      2.00 o
 -12   6   2      215.80      201.37      4.78 o
 -11   6   2      113.22      111.73      2.98 o
 -10   6   2       75.12       76.26      2.15 o
  -9   6   2       17.24       21.61      1.21 o
  -8   6   2       60.63       39.76      1.50 o
  -7   6   2     1196.86     1172.96     22.41 o
  -6   6   2       28.38       21.66      2.09 o
  -5   6   2     2461.16     2584.35     62.58 o
  -4   6   2     1356.69     1372.75     35.10 o
  -3   6   2     2427.52     2397.09     60.80 o
  -2   6   2       20.77       33.40      1.73 o
  -1   6   2      395.27      630.96     14.69 o
   0   6   2      111.82      180.88      4.65 o
   1   6   2      312.65      323.06      7.90 o
   2   6   2      526.60      537.67     12.75 o
   3   6   2       11.73        2.05      0.82 o
   4   6   2        1.71        3.43      0.86 o
   5   6   2      103.59      111.97      2.62 o
   6   6   2       79.82       62.30      1.90 o
   7   6   2      441.94      398.85      7.11 o
   8   6   2      114.87      112.85      3.10 o
   9   6   2      248.31      260.21      6.15 o
  10   6   2        0.68        1.04      1.23 o
  11   6   2      364.30      364.54      8.80 o
  12   6   2        0.41        0.37      0.82 o
 -13   7   2       11.54       16.40      1.23 o
 -12   7   2      496.87      496.00     11.62 o
 -11   7   2        7.67        9.13      1.28 o
 -10   7   2       31.96       39.54      1.97 o
  -9   7   2     4964.68     4726.07     83.86 o
  -8   7   2     1820.56     1733.81     31.35 o
  -7   7   2       30.55       27.66      1.50 o
  -6   7   2     2353.91     2165.47     46.77 o
  -5   7   2       31.65       25.54      1.40 o
  -4   7   2       13.23       14.02      1.85 o
  -3   7   2       37.09       52.32      3.30 o
  -2   7   2     8500.43     9080.17    243.79 o
  -1   7   2      120.99      142.05      7.14 o
   0   7   2     2387.84     2455.73     62.45 o
   1   7   2      152.35      121.70      3.94 o
   2   7   2     1362.78     1581.14     36.33 o
   3   7   2        8.19       11.91      0.90 o
   4   7   2        6.56        4.80      0.73 o
   5   7   2      494.70      468.34      8.10 o
   6   7   2      485.71      447.55      9.85 o
   7   7   2        6.81        3.26      0.90 o
   8   7   2      755.17      745.91     14.11 o
   9   7   2        0.84        0.84      1.11 o
  10   7   2      285.88      269.87      6.83 o
  11   7   2        8.14        6.56      1.23 o
  12   7   2       60.08       54.54      2.25 o
 -13   8   2      208.64      201.82      7.56 o
 -12   8   2        6.25        7.63      1.23 o
 -11   8   2      317.06      363.44      8.88 o
 -10   8   2      175.79      173.93      4.60 o
  -9   8   2       43.95       45.59      2.42 o
  -8   8   2      298.10      277.01      7.51 o
  -7   8   2     2996.91     2856.58     66.88 o
  -6   8   2      352.66      368.38      7.68 o
  -5   8   2     1094.07     1037.09     22.67 o
  -4   8   2       70.25       89.96      2.53 o
  -3   8   2      597.98      560.76     13.02 o
  -2   8   2      698.56      686.45     17.96 o
  -1   8   2     1009.82     1083.27     28.00 o
   0   8   2      112.12      107.10      5.87 o
   1   8   2      812.91      843.93     23.44 o
   2   8   2      535.77      465.71      9.64 o
   3   8   2       16.89       27.11      1.22 o
   4   8   2       33.34       30.08      1.41 o
   5   8   2      136.59      125.89      2.59 o
   6   8   2      461.56      462.80      7.75 o
   7   8   2      495.83      452.68      8.92 o
   8   8   2       26.06       29.52      1.78 o
   9   8   2      301.21      304.96      6.98 o
  10   8   2        2.54        2.06      1.20 o
  11   8   2      440.77      424.18      9.90 o
  12   8   2        0.38       -1.47      1.47 o
 -13   9   2      623.13      631.31     28.23 o
 -12   9   2      133.00      108.18      7.88 o
 -11   9   2      243.52      269.51      7.97 o
 -10   9   2        1.06        4.63      1.40 o
  -9   9   2        0.79        0.46      1.33 o
  -8   9   2       12.65       12.93      2.07 o
  -7   9   2      420.13      361.38     11.64 o
  -6   9   2      679.56      619.59     12.39 o
  -5   9   2        0.20        3.04      0.84 o
  -4   9   2     2123.66     2023.28     39.60 o
  -3   9   2      159.68      134.99      3.34 o
  -2   9   2     1350.47     1370.44     30.41 o
  -1   9   2        6.47       30.94      1.42 o
   0   9   2       63.38       47.98      1.59 o
   1   9   2      253.07      219.91      4.84 o
   2   9   2      771.17      777.81     15.33 o
   3   9   2      621.92      549.60      9.23 o
   4   9   2       87.80       66.86      1.96 o
   5   9   2      187.66      192.19      4.08 o
   6   9   2      303.46      330.90      6.23 o
   7   9   2      640.26      594.39     13.94 o
   8   9   2      702.70      654.64     19.68 o
   9   9   2      545.35      520.72     12.19 o
  10   9   2      111.59      138.81      6.14 o
  11   9   2        1.37        2.57      1.06 o
 -12  10   2       57.88       71.40      4.40 o
 -11  10   2       17.33       11.88      1.93 o
 -10  10   2      156.60      185.46      5.50 o
  -9  10   2       52.99       55.61      3.00 o
  -8  10   2      232.53      208.58      7.90 o
  -7  10   2      286.59      302.01     10.76 o
  -6  10   2       40.14       23.60      1.44 o
  -5  10   2       91.24       84.61      2.28 o
  -4  10   2       24.70       15.46      1.08 o
  -3  10   2      671.44      630.71     10.20 o
  -2  10   2        5.32        1.13      0.72 o
  -1  10   2        2.69        2.77      0.74 o
   0  10   2      179.51      142.75      3.01 o
   1  10   2       11.37       19.84      1.07 o
   2  10   2      325.14      280.18      5.47 o
   3  10   2      194.07      199.66      4.57 o
   4  10   2      339.84      283.97      5.59 o
   5  10   2      161.47      176.29      5.53 o
   6  10   2      662.54      638.07     11.30 o
   7  10   2      228.29      250.70      5.62 o
   8  10   2        7.95        4.32      1.11 o
   9  10   2      349.26      352.27      8.48 o
  10  10   2      273.70      261.69      6.46 o
  11  10   2      122.43      144.81      7.70 o
 -12  11   2        7.62        8.43      1.83 o
 -11  11   2        0.38        1.65      1.56 o
 -10  11   2      165.12      181.44      6.82 o
  -9  11   2       40.28       36.52      2.25 o
  -8  11   2      154.43      163.68      6.61 o
  -7  11   2      854.33      946.28     30.19 o
  -6  11   2       21.46       21.52      1.84 o
  -5  11   2       11.07       15.70      1.21 o
  -4  11   2       10.75       12.67      1.17 o
  -3  11   2      678.95      638.23     10.35 o
  -2  11   2      118.42      101.39      2.29 o
  -1  11   2       70.37       44.65      1.48 o
   0  11   2      521.28      477.03      7.95 o
   1  11   2      501.98      437.41      7.69 o
   2  11   2       36.23       38.23      1.56 o
   3  11   2       16.41       21.99      1.42 o
   4  11   2       18.35       28.64      1.96 o
   5  11   2       77.17       66.43      3.42 o
   6  11   2        0.61        2.80      0.98 o
   7  11   2      104.59      102.18      2.83 o
   8  11   2      420.89      432.59      9.15 o
   9  11   2       19.14       18.10      1.47 o
  10  11   2        1.03        2.20      1.30 o
 -11  12   2       18.33       23.32      2.07 o
 -10  12   2       81.49       87.08      4.15 o
  -9  12   2      167.73      195.05      5.81 o
  -8  12   2       99.87      109.24      5.05 o
  -7  12   2        5.54       13.96      2.19 o
  -6  12   2        1.63        1.06      1.29 o
  -5  12   2      320.43      276.29      6.96 o
  -4  12   2        4.66        0.74      1.01 o
  -3  12   2        1.80        3.06      1.07 o
  -2  12   2       23.82       17.00      1.25 o
  -1  12   2       35.42       39.32      1.45 o
   0  12   2       43.04       58.27      1.85 o
   1  12   2      489.54      482.96      8.90 o
   2  12   2       53.03       50.28      3.16 o
   3  12   2       14.14        7.06      1.41 o
   4  12   2      463.75      435.31     10.45 o
   5  12   2        6.36        9.44      1.98 o
   6  12   2       69.83       60.24      2.17 o
   7  12   2       62.49       76.65      4.82 o
   8  12   2      117.77      114.13      5.56 o
   9  12   2        7.56        7.38      1.27 o
 -10  13   2       13.57        9.97      1.67 o
  -9  13   2      138.18      125.13      5.31 o
  -8  13   2      397.61      408.80     13.87 o
  -7  13   2       27.39       36.96      2.97 o
  -6  13   2        4.24        1.83      1.81 o
  -5  13   2      126.48      109.58      3.52 o
  -4  13   2      118.05       91.98      2.91 o
  -3  13   2        9.17        3.74      1.15 o
  -2  13   2       73.86       78.28      3.61 o
  -1  13   2       10.24        6.05      1.24 o
   0  13   2      367.72      368.90      8.00 o
   1  13   2       57.75       58.57      2.61 o
   2  13   2      116.54      120.43      5.63 o
   3  13   2      357.30      366.33     12.97 o
   4  13   2       39.53       34.05      1.86 o
   5  13   2       13.61       16.92      1.34 o
   6  13   2       13.71       17.42      1.55 o
   7  13   2      268.33      269.86      7.46 o
   8  13   2       25.02       26.70      3.18 o
 -10  14   2        4.72        7.33      2.20 o
  -9  14   2        2.00        3.48      1.56 o
  -8  14   2        0.64        0.37      1.56 o
  -7  14   2       52.49       45.84      3.11 o
  -6  14   2       21.13       27.13      2.59 o
  -5  14   2       80.99       79.33      7.46 o
  -4  14   2       10.93       10.15      1.27 o
  -3  14   2       63.26       56.96      2.57 o
  -2  14   2      145.67      153.12      4.03 o
  -1  14   2       81.89       78.44      3.08 o
   0  14   2       21.21       24.09      3.02 o
   1  14   2       11.36       12.29      1.58 o
   2  14   2      118.73      109.18      4.71 o
   3  14   2       87.84      103.93      3.53 o
   4  14   2       13.65       14.37      1.55 o
   5  14   2        2.29        1.54      1.15 o
   6  14   2        0.85        1.48      1.18 o
   7  14   2       69.42       65.38      2.38 o
   8  14   2       31.07       22.00      2.20 o
  -9  15   2       29.29       32.63      3.30 o
  -8  15   2       14.15       11.83      1.81 o
  -7  15   2        7.76        2.62      1.67 o
  -6  15   2      378.06      386.79     13.56 o
  -5  15   2        0.01        1.64      1.40 o
  -4  15   2      152.76      135.92      3.86 o
  -3  15   2        7.46        4.24      1.18 o
  -2  15   2       88.33       99.45      3.01 o
  -1  15   2        4.47        3.09      1.64 o
   0  15   2      136.35      146.14      6.24 o
   1  15   2      486.29      494.50     13.28 o
   2  15   2      269.65      316.63      7.97 o
   3  15   2      367.39      392.31      9.44 o
   4  15   2      575.45      584.14     12.07 o
   5  15   2      299.84      291.28      6.39 o
   6  15   2       10.73        8.62      1.18 o
   7  15   2      111.41      111.90      5.68 o
  -7  16   2      153.36      171.21      9.17 o
  -6  16   2       20.02       21.73      2.07 o
  -5  16   2      398.47      351.36      9.66 o
  -4  16   2       89.41       73.34      2.60 o
  -3  16   2      465.96      438.85     10.35 o
  -2  16   2       12.46       27.20      1.78 o
  -1  16   2       68.82       89.28      3.16 o
   0  16   2      156.57      163.19      4.63 o
   1  16   2       74.35       78.80      2.88 o
   2  16   2      139.99      152.62      5.26 o
   3  16   2       11.08       14.85      1.75 o
   4  16   2      187.60      180.69      4.26 o
   5  16   2        4.69        2.32      1.27 o
   6  16   2      143.63      157.64      8.07 o
  -5  17   2       14.64       16.13      2.57 o
  -3  17   2        0.87        2.40      1.67 o
  -2  17   2      846.99      865.12     19.38 o
  -1  17   2      290.88      306.00      7.38 o
   0  17   2       29.07       32.25      1.83 o
   1  17   2       82.79       89.49      2.93 o
   2  17   2       43.67       42.39      1.97 o
   3  17   2        6.60        3.45      0.91 o
   4  17   2      262.67      294.38      9.98 o
  -2  18   2       26.58       28.96      3.30 o
  -1  18   2        2.98        6.97      2.20 o
   0  18   2        1.90        3.07      1.41 o
   1  18   2      148.72      171.83      6.22 o
 -15   1   3       15.33       11.74      1.56 o
 -14   1   3       77.70       67.36      3.17 o
 -13   1   3      132.82      149.33      4.39 o
 -12   1   3        0.27       -1.17      1.04 o
 -11   1   3      197.23      172.91      4.23 o
 -10   1   3      165.89      157.67      2.98 o
  -9   1   3       10.05       21.32      0.91 o
  -8   1   3       78.87       58.96      1.44 o
  -7   1   3       73.38       92.08      2.05 o
  -6   1   3       84.54       75.90      2.07 o
  -5   1   3      224.39      246.83      5.28 o
  -4   1   3      245.63      236.96      7.27 o
  -3   1   3      682.46      588.94     15.03 o
  -2   1   3     2077.21     1876.01     47.41 o
  -1   1   3        8.82        6.87      0.69 o
   0   1   3     1757.61     1794.91     37.16 o
   1   1   3      406.77      464.68     10.19 o
   2   1   3       87.05       95.71      2.62 o
   3   1   3      452.39      388.41      8.53 o
   4   1   3      175.02      187.93      4.56 o
   5   1   3      190.37      167.61      3.03 o
   6   1   3       63.23       46.85      1.43 o
   7   1   3     1431.77     1297.06     19.28 o
   8   1   3     1401.32     1483.40     29.34 o
   9   1   3       70.77       90.15      3.39 o
  10   1   3       64.24       60.32      4.71 o
  11   1   3       10.19        8.32      1.08 o
  12   1   3      258.74      290.07      8.11 o
 -15   2   3      148.40      124.57      4.79 o
 -14   2   3      647.42      629.37     14.71 o
 -13   2   3        2.42        2.84      1.28 o
 -12   2   3       28.16       24.83      1.55 o
 -11   2   3       56.75       43.35      2.25 o
 -10   2   3       59.51       62.91      1.59 o
  -9   2   3      508.60      464.47      6.16 o
  -8   2   3        4.11        4.71      0.62 o
  -7   2   3     1492.81     1475.90     23.91 o
  -6   2   3     2048.66     2226.63     42.70 o
  -5   2   3      337.29      302.66      7.41 o
  -4   2   3        1.44        4.38      0.81 o
  -3   2   3      118.41       60.10      2.34 o
  -2   2   3        7.41        1.28      0.59 o
  -1   2   3     1800.79     1777.92     36.61 o
   0   2   3     1954.32     1953.27     40.40 o
   1   2   3      926.20      982.19     20.53 o
   2   2   3      736.37      969.64     23.69 o
   3   2   3     3836.42     3862.12     87.07 o
   4   2   3      172.86      191.83      5.68 o
   5   2   3     1330.33     1239.66     18.80 o
   6   2   3        8.01       13.28      0.98 o
   7   2   3     1948.45     1857.75     27.16 o
   8   2   3      260.15      265.33      5.69 o
   9   2   3      170.74      183.42      5.22 o
  10   2   3      126.86      143.71      3.96 o
  11   2   3      343.76      342.22      8.20 o
  12   2   3      241.12      250.99      8.03 o
 -15   3   3      281.11      280.46     13.20 o
 -14   3   3      414.65      406.26      9.83 o
 -13   3   3      129.24      121.17      3.79 o
 -12   3   3      133.99      131.41      3.73 o
 -11   3   3        0.32        0.76      0.80 o
 -10   3   3      156.76      142.65      2.62 o
  -9   3   3      658.11      733.65     10.28 o
  -8   3   3     1281.33     1203.70     16.60 o
  -7   3   3      221.59      236.29      4.26 o
  -6   3   3     1983.52     1938.77     33.26 o
  -5   3   3      694.90      660.38     19.61 o
  -4   3   3      512.03      592.79     24.81 o
  -3   3   3      681.53      747.80     33.67 o
  -2   3   3      560.32      651.27     14.95 o
  -1   3   3     2695.80     2828.76     58.16 o
   0   3   3      158.54      158.01      4.21 o
   1   3   3        0.53        7.94      0.84 o
   2   3   3     2119.89     2045.97     42.50 o
   3   3   3     1458.54     1618.01     33.74 o
   4   3   3       80.84       59.66      2.06 o
   5   3   3       29.50       43.05      1.32 o
   6   3   3      605.99      598.93      8.91 o
   7   3   3      283.40      281.48      4.73 o
   8   3   3     3997.90     3922.93     70.98 o
   9   3   3       57.04       71.35      2.71 o
  10   3   3       30.08       35.25      1.86 o
  11   3   3      154.42      164.43      5.22 o
  12   3   3       51.07       47.26      1.57 o
 -14   4   3       54.85       61.18      2.68 o
 -13   4   3      314.68      330.83      9.43 o
 -12   4   3        6.75        9.69      1.45 o
 -11   4   3     1063.64     1067.73     18.27 o
 -10   4   3       84.80       70.55      1.74 o
  -9   4   3      226.32      181.70      3.01 o
  -8   4   3     1845.70     1803.66     23.57 o
  -7   4   3      178.45      157.79      2.91 o
  -6   4   3     1537.96     1654.73     35.66 o
  -5   4   3       43.10       53.72      3.07 o
  -4   4   3     3047.88     3336.92     96.57 o
  -3   4   3     8835.26     9587.89    278.62 o
  -2   4   3      322.88      320.96      7.67 o
  -1   4   3       10.82        7.95      1.01 o
   0   4   3      519.43      581.16     14.33 o
   1   4   3       18.57       21.46      3.33 o
   2   4   3       95.35      169.41      8.58 o
   3   4   3     2637.82     2655.43     54.97 o
   4   4   3       65.68       91.47      2.07 o
   5   4   3      874.64      832.60     12.83 o
   6   4   3      450.21      473.75      8.34 o
   7   4   3      376.41      356.95      6.18 o
   8   4   3       56.82       55.63      2.18 o
   9   4   3       57.67       58.80      2.59 o
  10   4   3       87.47       85.18      3.16 o
  11   4   3        0.41        1.11      1.14 o
  12   4   3      299.12      298.65     10.11 o
 -14   5   3      167.36      193.32      6.87 o
 -13   5   3       81.43       93.94      3.79 o
 -12   5   3      156.37      168.19      4.85 o
 -11   5   3      304.77      309.78      5.82 o
 -10   5   3      122.98      117.09      2.28 o
  -9   5   3      323.19      324.56      4.83 o
  -8   5   3     1914.87     1811.20     23.55 o
  -7   5   3     1315.71     1319.68     23.34 o
  -6   5   3        2.67        7.08      1.04 o
  -5   5   3      477.05      443.24     11.00 o
  -4   5   3     1699.45     1943.26     74.35 o
  -3   5   3     4095.86     4510.95    113.39 o
  -2   5   3     1910.35     2070.64     46.88 o
  -1   5   3     5082.83     4973.28    101.95 o
   0   5   3     1810.09     1716.14     39.04 o
   1   5   3      375.56      345.05      8.36 o
   2   5   3      327.51      400.54      9.54 o
   3   5   3      438.62      412.32      9.15 o
   4   5   3      155.49      149.03      2.80 o
   5   5   3        7.28        9.06      0.76 o
   6   5   3      710.09      678.27     10.30 o
   7   5   3      578.92      565.81     10.49 o
   8   5   3      484.91      473.29      8.70 o
   9   5   3      290.42      288.48      8.63 o
  10   5   3       69.27       73.82      2.79 o
  11   5   3       17.39       15.16      1.41 o
  12   5   3       16.04       13.70      2.57 o
 -14   6   3      109.28      114.75      6.23 o
 -13   6   3       44.89       65.75      2.62 o
 -12   6   3      120.82      125.67      3.09 o
 -11   6   3        1.32        0.92      0.84 o
 -10   6   3      243.51      223.74      3.90 o
  -9   6   3       71.44       74.64      2.04 o
  -8   6   3     1397.02     1375.63     19.62 o
  -7   6   3     2592.70     2578.30     43.53 o
  -6   6   3     1637.29     1448.74     33.74 o
  -5   6   3      311.14      294.21      7.61 o
  -4   6   3     1982.57     1940.23     41.93 o
  -3   6   3      106.60      164.01     10.75 o
  -2   6   3       49.54       66.72      3.19 o
  -1   6   3     2056.42     2358.21     48.58 o
   0   6   3       18.16        9.15      1.14 o
   1   6   3      177.10      158.02      4.90 o
   2   6   3     1901.76     1994.45     65.98 o
   3   6   3      770.17      767.55     12.40 o
   4   6   3       44.59       39.50      1.21 o
   5   6   3     1029.31     1029.33     14.76 o
   6   6   3       47.08       58.08      1.75 o
   7   6   3      291.00      259.95      8.07 o
   8   6   3       48.75       40.89      1.83 o
   9   6   3      118.37      127.36      6.65 o
  10   6   3      139.67      141.86      4.12 o
  11   6   3       12.92        8.58      1.18 o
 -13   7   3       78.55       87.27      3.89 o
 -12   7   3        5.12        7.12      1.05 o
 -11   7   3      143.01      165.92      3.64 o
 -10   7   3       76.18       77.45      2.06 o
  -9   7   3      928.33      873.31     16.40 o
  -8   7   3     1449.76     1408.45     24.65 o
  -7   7   3        4.21        1.73      0.78 o
  -6   7   3      493.46      545.33     10.82 o
  -5   7   3        9.68        4.88      1.08 o
  -4   7   3      124.68      149.67      3.88 o
  -3   7   3     1181.88      986.92     24.92 o
  -2   7   3      800.00      824.61     27.41 o
  -1   7   3      188.35      139.50      3.87 o
   0   7   3       10.83        7.47      1.23 o
   1   7   3      221.77      209.79      5.33 o
   2   7   3      330.22      317.82      6.21 o
   3   7   3       99.94       94.19      2.29 o
   4   7   3      679.84      691.58      9.59 o
   5   7   3        3.01        3.58      0.78 o
   6   7   3       46.82       42.08      1.67 o
   7   7   3       18.66        8.75      1.12 o
   8   7   3      815.68      833.59     26.22 o
   9   7   3        6.96        9.42      1.22 o
  10   7   3        0.11        2.54      1.38 o
  11   7   3       13.89       13.33      2.80 o
 -13   8   3      125.30      100.09      5.87 o
 -12   8   3      255.09      285.23     10.27 o
 -11   8   3      690.06      705.42     17.65 o
 -10   8   3       53.10       53.67      2.02 o
  -9   8   3      102.09       95.69      2.44 o
  -8   8   3     1498.67     1588.57     32.56 o
  -7   8   3        0.07        0.96      0.85 o
  -6   8   3       14.39       24.58      1.39 o
  -5   8   3      773.01      720.93     14.11 o
  -4   8   3       95.42       97.05      2.87 o
  -3   8   3      152.55      151.06      5.13 o
  -2   8   3     1187.53     1046.59     23.34 o
  -1   8   3      463.79      542.80     11.16 o
   0   8   3       24.74       36.42      1.45 o
   1   8   3       18.30       15.68      1.02 o
   2   8   3       44.15       44.45      1.64 o
   3   8   3       69.28       68.22      1.71 o
   4   8   3        8.07        6.75      0.79 o
   5   8   3       76.72       80.02      1.99 o
   6   8   3        6.70        7.08      1.12 o
   7   8   3      237.93      224.18      4.99 o
   8   8   3        4.89        2.46      1.13 o
   9   8   3       33.64       33.45      1.87 o
  10   8   3        0.14        0.86      1.04 o
  11   8   3      452.23      495.28     23.10 o
 -12   9   3       16.04       19.80      1.93 o
 -11   9   3     1427.01     1461.66     41.21 o
 -10   9   3      282.56      310.55      8.15 o
  -9   9   3       14.57       12.60      1.37 o
  -8   9   3       81.88       73.32      3.00 o
  -7   9   3      453.96      468.57     10.25 o
  -6   9   3       33.11       27.43      1.53 o
  -5   9   3      106.88      119.19      3.91 o
  -4   9   3      333.27      325.85      7.60 o
  -3   9   3       81.99       98.66      3.74 o
  -2   9   3      901.75      872.99     26.10 o
  -1   9   3        4.02        1.59      0.74 o
   0   9   3      776.78      737.95     12.62 o
   1   9   3        5.53        1.74      0.71 o
   2   9   3      374.81      373.10      6.34 o
   3   9   3      631.71      608.53      9.91 o
   4   9   3       12.17       16.03      1.03 o
   5   9   3        0.51        6.33      1.16 o
   6   9   3      244.73      204.90      4.59 o
   7   9   3       32.57       26.51      1.51 o
   8   9   3      399.95      349.73      7.88 o
   9   9   3       65.78       75.22      2.70 o
  10   9   3        2.65        4.40      1.27 o
 -12  10   3       24.57       27.42      2.03 o
 -11  10   3      191.41      185.44      7.00 o
 -10  10   3      358.49      320.20      7.56 o
  -9  10   3       26.33       22.56      1.63 o
  -8  10   3     1488.74     1561.86     60.31 o
  -7  10   3      127.79      112.94      4.36 o
  -6  10   3      563.47      592.04     16.55 o
  -5  10   3      252.67      227.04      6.36 o
  -4  10   3      158.96      176.01      4.13 o
  -3  10   3      540.48      549.93     12.87 o
  -2  10   3       35.11       35.85      1.43 o
  -1  10   3       22.29       15.35      0.98 o
   0  10   3        4.42        1.12      0.76 o
   1  10   3      817.08      774.41     12.43 o
   2  10   3      472.51      432.57      7.64 o
   3  10   3       13.76       13.10      1.06 o
   4  10   3       73.00       53.94      2.05 o
   5  10   3      101.56      115.36      3.62 o
   6  10   3      173.52      197.85      5.02 o
   7  10   3        0.17        2.09      1.21 o
   8  10   3      178.24      171.37      4.72 o
   9  10   3        7.84        4.43      2.02 o
  10  10   3       68.64       57.93      4.03 o
 -12  11   3      589.91      616.28     27.50 o
 -11  11   3        1.42        4.95      1.56 o
 -10  11   3      120.43      121.10      4.04 o
  -9  11   3      103.38      113.44      3.46 o
  -8  11   3      132.51      150.36      9.72 o
  -7  11   3      128.18      135.82      5.83 o
  -6  11   3        0.58        1.07      2.75 o
  -5  11   3      314.51      326.92      9.76 o
  -4  11   3       24.51       32.71      1.73 o
  -3  11   3      307.65      317.37      6.22 o
  -2  11   3       48.96       36.56      1.46 o
  -1  11   3        0.49        1.09      0.76 o
   0  11   3       59.25       48.05      1.72 o
   1  11   3      279.17      273.76      4.92 o
   2  11   3       50.22       40.17      1.99 o
   3  11   3     1918.81     1776.68     34.92 o
   4  11   3      669.45      732.82     13.98 o
   5  11   3       88.09       92.62      3.53 o
   6  11   3      236.26      212.94      6.48 o
   7  11   3      176.90      161.40      4.53 o
   8  11   3      170.68      151.57      4.22 o
   9  11   3       48.49       45.01      2.25 o
 -11  12   3       24.29       36.19      2.33 o
 -10  12   3       58.72       62.44      3.49 o
  -9  12   3       40.25       45.17      2.08 o
  -8  12   3      611.26      599.72     19.70 o
  -7  12   3      268.22      292.89     10.50 o
  -6  12   3      465.57      475.07     16.68 o
  -5  12   3       67.19       88.19      4.53 o
  -4  12   3      251.76      227.02      6.10 o
  -3  12   3       56.56       48.39      2.09 o
  -2  12   3        5.66        4.43      0.99 o
  -1  12   3       11.04        9.10      1.10 o
   0  12   3      393.77      381.13      7.63 o
   1  12   3      993.40      951.36     17.81 o
   2  12   3      892.85      857.42     15.21 o
   3  12   3      741.92      726.59     14.13 o
   4  12   3       83.44       87.70      3.23 o
   5  12   3      371.72      376.33      8.41 o
   6  12   3        0.57        0.73      1.23 o
   7  12   3      903.99      916.14     27.30 o
   8  12   3      191.55      193.24      6.62 o
   9  12   3        2.00        0.73      1.83 o
 -10  13   3      268.20      284.75     15.58 o
  -9  13   3      104.54       90.14      3.37 o
  -8  13   3        7.36       18.96      1.83 o
  -7  13   3      524.74      586.53     19.44 o
  -6  13   3       44.27       37.07      3.67 o
  -5  13   3      444.40      388.90     13.47 o
  -4  13   3       12.02       19.86      1.77 o
  -3  13   3      143.15      160.03      4.06 o
  -2  13   3     1204.65     1155.76     21.44 o
  -1  13   3        0.78        3.47      1.16 o
   0  13   3      101.28      104.33      4.64 o
   1  13   3      177.09      184.63      4.27 o
   2  13   3      441.05      476.89     10.35 o
   3  13   3        5.96        4.73      1.29 o
   4  13   3      442.42      453.06      9.67 o
   5  13   3      191.78      183.08      5.04 o
   6  13   3      409.26      468.45     10.95 o
   7  13   3     1031.05     1070.65     23.78 o
   8  13   3       78.90       83.99      3.63 o
 -10  14   3       24.78       13.93      2.20 o
  -9  14   3      122.47      133.37      5.31 o
  -8  14   3      282.65      296.56      8.32 o
  -7  14   3       10.64        7.97      2.20 o
  -6  14   3      154.15      160.68      6.48 o
  -5  14   3        1.46        2.75      1.81 o
  -4  14   3      801.09      788.07     25.53 o
  -3  14   3       40.54       35.17      1.75 o
  -2  14   3      122.39      142.99      3.77 o
  -1  14   3      499.82      513.70     10.75 o
   0  14   3       54.70       61.88      4.80 o
   1  14   3       65.70       81.99      3.11 o
   2  14   3      365.98      385.66      9.35 o
   3  14   3      348.82      388.73      8.43 o
   4  14   3        7.12        8.46      1.24 o
   5  14   3      112.02      128.41      3.75 o
   6  14   3      120.45      104.01      3.12 o
   7  14   3       42.89       61.79      3.11 o
  -8  15   3        9.28       13.20      2.57 o
  -7  15   3      446.66      454.59     15.03 o
  -6  15   3        1.47        1.61      1.67 o
  -5  15   3      210.43      209.48      7.90 o
  -4  15   3        8.17       12.51      2.07 o
  -3  15   3       56.60       58.07      2.46 o
  -2  15   3       48.80       43.49      2.30 o
  -1  15   3       25.25       29.32      2.35 o
   0  15   3        2.59        4.17      1.32 o
   1  15   3        0.30        0.79      1.23 o
   2  15   3      259.55      308.01      7.61 o
   3  15   3       16.18       20.23      1.44 o
   4  15   3       71.55       87.60      2.88 o
   5  15   3      181.25      181.84      4.72 o
   6  15   3       18.86       27.54      2.07 o
  -7  16   3       96.04       95.32      5.87 o
  -6  16   3       23.38       22.82      2.07 o
  -5  16   3       48.07       38.17      4.03 o
  -4  16   3       13.89       15.48      2.07 o
  -3  16   3       22.36       17.85      1.69 o
  -2  16   3      116.16      117.01      3.48 o
  -1  16   3       49.56       45.28      2.65 o
   0  16   3        1.97        1.25      1.14 o
   1  16   3       15.24       19.57      1.51 o
   2  16   3        1.35        2.89      1.04 o
   3  16   3       14.42        9.31      1.18 o
   4  16   3      177.93      196.52      7.00 o
   5  16   3       27.50       25.85      1.81 o
  -4  17   3       19.97       20.16      2.93 o
  -3  17   3      234.77      233.17     11.73 o
  -2  17   3        9.86       22.00      3.30 o
  -1  17   3       92.94       96.08      3.37 o
   0  17   3        0.28        1.10      1.16 o
   1  17   3        6.46        8.18      1.33 o
   2  17   3        0.34       -0.13      1.41 o
   3  17   3       17.75       30.23      5.13 o
 -15   0   4      652.75      593.18     26.40 o
 -14   0   4      467.83      447.53     15.12 o
 -13   0   4      190.06      169.96      6.84 o
 -12   0   4      197.90      222.33      7.41 o
 -11   0   4      152.65      189.23      5.43 o
 -10   0   4     1503.16     1424.35     29.56 o
  -9   0   4       90.09      109.39      3.15 o
  -8   0   4     1429.41     1387.07     25.14 o
  -7   0   4       19.23       24.45      1.26 o
  -6   0   4      515.98      541.57     12.30 o
  -5   0   4      696.54      730.50     22.53 o
  -4   0   4      178.25      169.09      5.01 o
  -3   0   4      641.81      772.35     22.86 o
  -2   0   4     1704.54     1877.64     54.53 o
  -1   0   4       18.40       65.47      2.85 o
   0   0   4     4743.92     5009.38    174.22 o
   1   0   4      301.45      426.45     15.62 o
   2   0   4     6649.64     7159.98    208.37 o
   3   0   4      818.09      809.05     22.96 o
   4   0   4        8.23       19.59      1.38 o
   5   0   4      159.83      183.92      4.32 o
   6   0   4     2066.93     2033.21     56.65 o
   7   0   4      648.04      597.51     14.29 o
   8   0   4      292.72      290.01      8.45 o
   9   0   4     4773.64     5082.63    156.29 o
  10   0   4      297.48      343.36     11.92 o
  11   0   4      398.57      367.87     12.31 o
 -15   1   4       47.32       54.09      2.85 o
 -14   1   4       48.16       56.60      4.76 o
 -13   1   4      338.79      370.14      9.14 o
 -12   1   4        7.68       12.90      1.07 o
 -11   1   4      474.35      448.68      7.89 o
 -10   1   4      605.20      623.26      9.50 o
  -9   1   4     1059.51     1069.14     15.30 o
  -8   1   4       19.99       32.08      1.04 o
  -7   1   4     1142.40     1204.62     18.35 o
  -6   1   4      237.70      235.01      4.45 o
  -5   1   4      358.95      381.01      9.17 o
  -4   1   4      313.13      265.60      5.96 o
  -3   1   4        2.32        6.11      1.16 o
  -2   1   4       14.05        7.54      0.82 o
  -1   1   4     1496.12     1595.10     44.47 o
   0   1   4      716.69      923.68     31.58 o
   1   1   4     4393.22     4976.66    111.95 o
   2   1   4     1328.46     1388.22     32.76 o
   3   1   4      792.89      816.56     14.40 o
   4   1   4      413.93      462.95      7.53 o
   5   1   4      396.36      406.02      5.97 o
   6   1   4      425.95      429.75      8.49 o
   7   1   4      624.84      616.11     10.40 o
   8   1   4      757.35      759.76     14.16 o
   9   1   4       12.60       10.22      3.97 o
  10   1   4       12.88       12.52      1.37 o
  11   1   4       34.35       31.45      1.50 o
 -15   2   4        0.36        2.20      1.83 o
 -14   2   4      174.70      187.85      5.82 o
 -13   2   4        5.19        5.92      1.32 o
 -12   2   4       47.02       51.40      2.95 o
 -11   2   4        2.80        3.21      0.93 o
 -10   2   4      184.12      181.81      3.22 o
  -9   2   4      170.72      204.10      4.24 o
  -8   2   4       10.14        3.19      0.62 o
  -7   2   4     1679.30     1717.86     25.84 o
  -6   2   4      202.40      212.95      5.73 o
  -5   2   4     2364.35     2563.66     43.83 o
  -4   2   4       54.59       58.31      1.82 o
  -3   2   4        2.12        1.99      0.75 o
  -2   2   4      103.19      119.08      6.09 o
  -1   2   4      743.12      746.39     17.21 o
   0   2   4      629.25      614.01     13.07 o
   1   2   4        7.10       13.19      1.18 o
   2   2   4       37.67       27.28      1.56 o
   3   2   4      279.93      313.27      5.92 o
   4   2   4      854.22      802.46     12.43 o
   5   2   4      423.82      413.74      6.65 o
   6   2   4      806.56      763.15     12.14 o
   7   2   4      496.77      517.32     10.06 o
   8   2   4       27.08       27.64      1.45 o
   9   2   4        1.32       -0.15      1.30 o
  10   2   4       80.82       90.19      2.81 o
  11   2   4       34.64       32.18      1.69 o
 -14   3   4       40.93       33.07      2.91 o
 -13   3   4        0.19        2.51      1.23 o
 -12   3   4        2.65        1.79      1.01 o
 -11   3   4       11.98       14.94      1.27 o
 -10   3   4     1474.25     1449.90     20.74 o
  -9   3   4      165.25      161.63      4.09 o
  -8   3   4      262.40      247.39      3.78 o
  -7   3   4        4.43       19.30      0.77 o
  -6   3   4     1505.89     1501.83     24.24 o
  -5   3   4      442.97      438.82      7.83 o
  -4   3   4        5.36        5.67      0.92 o
  -3   3   4      261.52      281.60      6.37 o
  -2   3   4      154.69      192.65      4.88 o
  -1   3   4       57.17       57.52      2.11 o
   0   3   4       70.28       63.73      2.08 o
   1   3   4        2.93        4.35      0.97 o
   2   3   4      360.54      362.85      8.92 o
   3   3   4      272.75      250.07      4.74 o
   4   3   4       16.97       16.03      0.96 o
   5   3   4       64.38       79.62      2.90 o
   6   3   4      123.49      111.60      2.29 o
   7   3   4      144.04      140.93      3.21 o
   8   3   4      343.91      355.09      7.32 o
   9   3   4      250.52      237.18      5.57 o
  10   3   4       26.15       25.73      1.69 o
  11   3   4        8.27        7.73      1.33 o
 -14   4   4       98.52      106.57      5.13 o
 -13   4   4      151.75      136.49      4.14 o
 -12   4   4        5.44        8.65      1.18 o
 -11   4   4      354.34      329.06      5.55 o
 -10   4   4       12.38       13.35      1.00 o
  -9   4   4      213.53      210.37      3.38 o
  -8   4   4       14.59       16.25      0.96 o
  -7   4   4       70.64       69.66      4.24 o
  -6   4   4     1206.29     1368.88     22.24 o
  -5   4   4        8.99       17.09      1.08 o
  -4   4   4       33.50       50.79      2.32 o
  -3   4   4     2671.95     2722.09     68.54 o
  -2   4   4      561.00      552.72     12.95 o
  -1   4   4       45.28       50.54      1.98 o
   0   4   4     1766.39     1885.76     39.11 o
   1   4   4      212.22      188.51      5.05 o
   2   4   4       89.44       98.53      2.79 o
   3   4   4       34.74       43.09      1.52 o
   4   4   4      120.80      131.61      2.63 o
   5   4   4      130.31      141.63      2.86 o
   6   4   4      380.41      375.43      6.06 o
   7   4   4       90.11       81.69      2.31 o
   8   4   4       65.47       56.08      3.52 o
   9   4   4        3.63        2.94      1.69 o
  10   4   4       13.32       16.65      1.69 o
  11   4   4        9.86       10.07      1.23 o
 -14   5   4       68.71       78.41      5.13 o
 -13   5   4      147.75      170.82      4.79 o
 -12   5   4        3.59        7.96      1.21 o
 -11   5   4      127.53      128.48      3.08 o
 -10   5   4      470.98      470.19      7.42 o
  -9   5   4     1261.80     1257.20     19.33 o
  -8   5   4      271.10      267.27      4.33 o
  -7   5   4       84.46       86.98      2.43 o
  -6   5   4      997.11      954.83     16.53 o
  -5   5   4       85.58       77.33      2.72 o
  -4   5   4       30.50       23.20      1.30 o
  -3   5   4      144.39      164.48      4.18 o
  -2   5   4       26.32       18.31      1.40 o
  -1   5   4     1990.52     2163.65     49.01 o
   0   5   4     2813.99     2720.10     56.11 o
   1   5   4     1403.64     1378.62     28.03 o
   2   5   4      193.32      175.13      3.55 o
   3   5   4      371.49      354.61      6.54 o
   4   5   4       83.77       68.30      1.86 o
   5   5   4       71.60       68.66      1.70 o
   6   5   4      128.02      112.10      2.74 o
   7   5   4       17.02       19.44      1.90 o
   8   5   4       31.08       46.01      1.93 o
   9   5   4       37.84       31.97      1.84 o
  10   5   4        2.36        3.44      1.14 o
  11   5   4       97.51      103.94      4.41 o
 -14   6   4       71.08       95.69      5.87 o
 -13   6   4       41.81       59.61      2.48 o
 -12   6   4      469.75      449.44      9.41 o
 -11   6   4       56.40       65.39      2.09 o
 -10   6   4       43.26       40.19      1.61 o
  -9   6   4      184.22      167.45      3.52 o
  -8   6   4      993.80      948.13     14.47 o
  -7   6   4      220.16      196.20      3.30 o
  -6   6   4      351.51      362.91      7.96 o
  -5   6   4      656.75      658.20     15.14 o
  -4   6   4       97.28      121.76      3.69 o
  -3   6   4      293.19      208.17      4.71 o
  -2   6   4      150.43      198.26      6.88 o
  -1   6   4      459.52      526.47     12.49 o
   0   6   4      449.65      503.18     10.81 o
   1   6   4       24.10       53.18      1.89 o
   2   6   4      546.32      511.40      8.52 o
   3   6   4      168.83      159.28      3.17 o
   4   6   4      108.75      123.12      2.67 o
   5   6   4     1384.08     1210.96     19.13 o
   6   6   4      602.72      578.53     10.32 o
   7   6   4        0.53        1.16      0.98 o
   8   6   4        2.86        2.92      1.10 o
   9   6   4        8.35       12.45      1.21 o
  10   6   4       66.04       69.61      3.86 o
  11   6   4       28.70       28.96      2.93 o
 -13   7   4       54.54       64.89      4.77 o
 -12   7   4       92.03       77.03      4.76 o
 -11   7   4       17.56       12.77      1.26 o
 -10   7   4      806.47      794.02     13.61 o
  -9   7   4     1396.11     1427.24     23.84 o
  -8   7   4       55.27       74.75      3.11 o
  -7   7   4      449.49      427.11      6.88 o
  -6   7   4      105.81       96.67      2.31 o
  -5   7   4     1645.80     1755.54     30.54 o
  -4   7   4      397.87      468.45     11.56 o
  -3   7   4      725.56      660.79     17.36 o
  -2   7   4      860.98      965.53     21.53 o
  -1   7   4       44.72       48.97      1.94 o
   0   7   4     1531.78     1459.97     28.78 o
   1   7   4      266.72      279.08      4.95 o
   2   7   4       98.16       86.40      1.87 o
   3   7   4      260.60      260.59      4.73 o
   4   7   4      197.45      177.89      6.76 o
   5   7   4      340.22      332.17      7.51 o
   6   7   4       28.56       26.90      1.48 o
   7   7   4      667.20      616.71     12.13 o
   8   7   4       56.44       56.28      2.84 o
   9   7   4      143.11      151.18      4.55 o
  10   7   4      196.46      210.65      6.14 o
 -12   8   4      369.64      381.48     11.36 o
 -11   8   4      113.36      118.57      2.86 o
 -10   8   4      116.13      107.41      3.66 o
  -9   8   4       27.02       30.80      1.42 o
  -8   8   4      674.29      674.55     11.68 o
  -7   8   4      429.41      407.59      8.42 o
  -6   8   4      255.48      268.80      5.86 o
  -5   8   4     1443.68     1458.56     27.90 o
  -4   8   4     1313.08     1359.87     28.44 o
  -3   8   4       22.17       14.82      1.24 o
  -2   8   4       19.12        9.53      1.13 o
  -1   8   4     1169.56     1236.78     31.14 o
   0   8   4      306.57      324.14      5.75 o
   1   8   4       28.17       27.87      1.08 o
   2   8   4     1737.46     1680.99     23.79 o
   3   8   4      536.11      533.84      8.97 o
   4   8   4      291.02      275.06      5.47 o
   5   8   4      166.26      158.39      3.77 o
   6   8   4     1040.72      998.84     20.65 o
   7   8   4       16.41       17.53      1.49 o
   8   8   4       92.03       91.58      3.11 o
   9   8   4       58.20       51.05      2.61 o
  10   8   4       57.18       67.09      4.77 o
 -12   9   4       84.27       68.56      4.77 o
 -11   9   4      274.28      260.21      5.20 o
 -10   9   4       12.75       11.76      1.17 o
  -9   9   4     2079.47     2073.75     36.35 o
  -8   9   4       87.80       94.74      2.46 o
  -7   9   4      894.44      840.26     17.69 o
  -6   9   4      392.14      351.16      7.38 o
  -5   9   4        3.31        4.75      1.18 o
  -4   9   4      393.29      452.49     11.44 o
  -3   9   4        4.93        6.32      1.05 o
  -2   9   4      679.21      709.72     14.15 o
  -1   9   4        2.35        2.77      0.85 o
   0   9   4     1190.07     1192.22     17.96 o
   1   9   4     1503.02     1374.24     19.95 o
   2   9   4       77.88       91.77      2.91 o
   3   9   4      770.08      774.93     12.55 o
   4   9   4      140.82      149.95      3.43 o
   5   9   4      636.89      643.28     12.36 o
   6   9   4        1.30        1.46      1.14 o
   7   9   4      555.47      558.64     13.06 o
   8   9   4      174.30      187.94      5.04 o
   9   9   4      135.00      112.86      3.81 o
 -11  10   4      137.33      142.51      4.64 o
 -10  10   4     1538.67     1514.74     32.03 o
  -9  10   4      149.64      160.23      6.64 o
  -8  10   4      216.68      196.69      4.04 o
  -7  10   4      199.40      211.09     11.82 o
  -6  10   4      155.91      133.20      4.79 o
  -5  10   4      653.98      614.97     17.18 o
  -4  10   4      397.01      443.20     11.36 o
  -3  10   4      351.82      374.48      8.45 o
  -2  10   4      182.92      197.75      4.48 o
  -1  10   4       46.75       55.58      1.72 o
   0  10   4      105.35      108.54      2.43 o
   1  10   4      564.62      612.31     10.40 o
   2  10   4     1756.09     1703.39     29.35 o
   3  10   4        7.06        9.89      1.07 o
   4  10   4     1156.93     1131.27     21.08 o
   5  10   4      275.45      225.68      5.47 o
   6  10   4      820.88      884.68     20.02 o
   7  10   4       52.30       41.76      4.02 o
   8  10   4       49.03       46.98      2.10 o
   9  10   4      108.12      100.45      5.87 o
 -11  11   4       61.85       62.70      3.48 o
 -10  11   4        0.21        0.85      1.02 o
  -9  11   4      151.94      154.40      4.23 o
  -8  11   4       73.89       70.41      2.64 o
  -7  11   4      161.91      174.18      5.90 o
  -6  11   4       34.39       20.67      2.54 o
  -5  11   4      223.92      194.88      6.46 o
  -4  11   4      816.70      816.16     22.37 o
  -3  11   4        7.76       13.41      1.45 o
  -2  11   4       61.52       63.93      2.34 o
  -1  11   4      154.19      150.20      3.61 o
   0  11   4      160.83      137.28      3.42 o
   1  11   4      421.48      391.00      7.38 o
   2  11   4      130.52      145.46      3.76 o
   3  11   4       77.39       64.58      2.29 o
   4  11   4       11.09        7.48      1.15 o
   5  11   4      310.71      309.63      7.70 o
   6  11   4      113.68      117.23      4.92 o
   7  11   4      310.16      292.69      7.24 o
   8  11   4      102.96       89.79      3.24 o
 -11  12   4        0.34       -0.37      1.47 o
 -10  12   4       50.06       43.09      2.97 o
  -9  12   4       31.14       24.78      1.63 o
  -8  12   4       64.16       66.10      2.53 o
  -7  12   4       11.20       11.01      2.07 o
  -6  12   4       60.46       54.56      3.75 o
  -5  12   4      199.07      164.94      5.77 o
  -4  12   4        3.40        2.32      1.48 o
  -3  12   4       24.06       24.92      1.75 o
  -2  12   4       16.40       16.39      1.41 o
  -1  12   4       28.12       23.87      1.46 o
   0  12   4      396.22      389.81      7.84 o
   1  12   4      471.74      487.96     13.20 o
   2  12   4      167.69      166.09      3.44 o
   3  12   4       85.02       86.60      2.59 o
   4  12   4       25.69       22.08      1.73 o
   5  12   4       17.09       19.19      1.90 o
   6  12   4       30.78       28.78      1.69 o
   7  12   4       11.80       18.92      1.32 o
   8  12   4       11.02       15.03      2.20 o
 -10  13   4       23.53       39.96      3.67 o
  -9  13   4       74.88       82.44      4.40 o
  -8  13   4       73.71       72.65      3.44 o
  -7  13   4       51.64       58.74      3.63 o
  -6  13   4       71.93       68.77      4.01 o
  -5  13   4        7.28       12.82      2.38 o
  -4  13   4      222.98      241.27      9.06 o
  -3  13   4       13.21        7.21      1.69 o
  -2  13   4        1.24        1.06      1.23 o
  -1  13   4        4.78        3.67      1.07 o
   0  13   4      217.11      203.37      5.42 o
   1  13   4        9.30       10.08      1.16 o
   2  13   4       33.86       31.53      1.56 o
   3  13   4       39.37       36.07      2.06 o
   4  13   4      139.76      126.78      4.27 o
   5  13   4      110.57      109.74      3.34 o
   6  13   4        2.52        0.72      0.95 o
   7  13   4       43.39       39.65      2.33 o
  -9  14   4       59.22       48.39      4.03 o
  -8  14   4      237.95      286.68      9.98 o
  -7  14   4       19.76       22.46      2.33 o
  -6  14   4      289.49      338.71     11.79 o
  -5  14   4        0.69        0.73      1.81 o
  -4  14   4        3.46        8.07      2.38 o
  -3  14   4       16.69       13.16      2.19 o
  -2  14   4       62.74       39.97      2.04 o
  -1  14   4        2.80        5.20      1.11 o
   0  14   4        1.80        2.89      1.29 o
   1  14   4       37.96       41.89      1.73 o
   2  14   4      794.47      771.34     15.64 o
   3  14   4        0.32       -0.19      1.08 o
   4  14   4       21.95       12.30      1.32 o
   5  14   4       13.87       18.66      1.32 o
   6  14   4       85.40       86.51      3.85 o
  -8  15   4        0.48        5.13      2.20 o
  -7  15   4      110.84      154.08      5.83 o
  -6  15   4       93.44       80.67      3.89 o
  -5  15   4      347.75      372.90     12.57 o
  -4  15   4        6.25        3.48      1.81 o
  -3  15   4       20.60       15.17      2.07 o
  -2  15   4       81.23       98.27      3.66 o
  -1  15   4       44.49       43.44      2.17 o
   0  15   4       46.39       50.58      2.64 o
   1  15   4      567.19      548.74     16.47 o
   2  15   4       22.87       30.74      1.69 o
   3  15   4       76.61       90.23      2.84 o
   4  15   4       36.59       29.63      1.76 o
   5  15   4       27.36       18.70      2.20 o
  -6  16   4      153.51      178.91      9.53 o
  -5  16   4       46.39       56.83      3.11 o
  -4  16   4        0.65        0.00      1.56 o
  -3  16   4      383.47      361.58     12.18 o
  -2  16   4       43.63       46.68      2.97 o
  -1  16   4      170.96      188.18      7.00 o
   0  16   4        0.37       -0.69      1.12 o
   1  16   4       50.30       64.62      2.68 o
   2  16   4       83.96       95.43      4.01 o
   3  16   4       51.29       65.10      3.67 o
 -14   1   5        1.01        1.12      1.21 o
 -13   1   5        7.90       10.66      1.64 o
 -12   1   5      132.75      136.80      3.38 o
 -11   1   5      426.58      433.89      6.88 o
 -10   1   5     1043.09     1081.88     16.76 o
  -9   1   5        9.48        7.83      0.87 o
  -8   1   5      208.64      239.47      3.75 o
  -7   1   5       47.01       56.40      1.38 o
  -6   1   5      751.51      766.05     11.80 o
  -5   1   5        8.29        7.76      0.79 o
  -4   1   5       17.23       11.49      1.20 o
  -3   1   5       90.32       60.15      3.60 o
  -2   1   5       44.91       53.59      4.52 o
  -1   1   5      419.43      489.33     13.52 o
   0   1   5       69.46      114.79      4.97 o
   1   1   5      134.14      118.06      3.47 o
   2   1   5      833.55      925.70     18.58 o
   3   1   5       57.31       61.51      1.81 o
   4   1   5        1.59        2.23      0.75 o
   5   1   5      143.48      137.95      2.75 o
   6   1   5      603.65      597.73     10.15 o
   7   1   5       30.94       25.64      1.37 o
   8   1   5      116.43      114.23      4.56 o
   9   1   5      786.84      759.97     17.32 o
  10   1   5       15.14       13.86      1.43 o
 -14   2   5      166.64      170.27      5.34 o
 -13   2   5      815.07      812.24     15.21 o
 -12   2   5       63.50       67.63      2.31 o
 -11   2   5      335.90      340.14      5.82 o
 -10   2   5       75.29       84.30      1.93 o
  -9   2   5     1584.92     1664.51     23.50 o
  -8   2   5      201.69      197.05      3.20 o
  -7   2   5       28.97       27.13      1.02 o
  -6   2   5      466.89      472.39      7.88 o
  -5   2   5      481.22      501.16      8.87 o
  -4   2   5      811.10      924.55     16.12 o
  -3   2   5      134.91       88.17      2.28 o
  -2   2   5      403.74      309.25      7.63 o
  -1   2   5      869.81      888.11     20.46 o
   0   2   5     1475.41     1565.91     36.85 o
   1   2   5       48.43       34.59      1.38 o
   2   2   5       31.03       18.32      1.39 o
   3   2   5      583.86      633.10     10.27 o
   4   2   5       20.61       25.95      1.18 o
   5   2   5       64.72       76.05      1.98 o
   6   2   5      117.42      137.81      3.71 o
   7   2   5      180.24      165.16      3.88 o
   8   2   5        8.39        6.39      1.04 o
   9   2   5        4.44        6.17      1.77 o
  10   2   5      122.76      122.35      5.05 o
 -14   3   5      927.29      960.72     29.81 o
 -13   3   5       37.04       28.35      1.45 o
 -12   3   5       71.56       65.03      2.20 o
 -11   3   5       12.66       14.24      1.37 o
 -10   3   5      805.23      833.99     11.66 o
  -9   3   5      638.36      598.88      8.52 o
  -8   3   5      932.74      882.15     12.86 o
  -7   3   5       69.52       68.04      1.72 o
  -6   3   5      464.15      460.63      7.28 o
  -5   3   5      201.65      152.62      3.10 o
  -4   3   5      340.20      392.23      7.13 o
  -3   3   5      859.55      822.07     16.23 o
  -2   3   5      253.77      285.68      7.11 o
  -1   3   5      936.45      865.62     24.16 o
   0   3   5     1134.73     1134.57     26.69 o
   1   3   5     1431.96     1546.84     39.44 o
   2   3   5      221.65      252.51      4.81 o
   3   3   5      126.05      128.92      2.69 o
   4   3   5      293.44      318.36      5.57 o
   5   3   5      233.41      210.29      4.44 o
   6   3   5      397.38      339.75      6.13 o
   7   3   5      203.42      196.79      4.15 o
   8   3   5     1012.25     1034.37     23.27 o
   9   3   5      373.35      404.34     14.30 o
  10   3   5        1.08        4.10      1.41 o
 -14   4   5      305.92      337.65     11.15 o
 -13   4   5      142.35      163.61      4.14 o
 -12   4   5       18.90       15.72      1.30 o
 -11   4   5     2047.23     2065.68     32.24 o
 -10   4   5      527.93      542.43      8.69 o
  -9   4   5       14.94       12.81      1.25 o
  -8   4   5      184.34      199.96      3.78 o
  -7   4   5     1087.39     1053.74     15.81 o
  -6   4   5     1731.54     1716.70     25.78 o
  -5   4   5       30.41       21.88      0.91 o
  -4   4   5     1807.76     1638.84     28.28 o
  -3   4   5        0.35        1.14      0.85 o
  -2   4   5      603.80      621.24     14.59 o
  -1   4   5      148.59      134.41      3.46 o
   0   4   5     1941.03     1949.00     39.28 o
   1   4   5      574.22      561.27     11.72 o
   2   4   5     1427.33     1406.39     24.86 o
   3   4   5     1600.85     1511.50     23.73 o
   4   4   5       46.86       45.82      1.59 o
   5   4   5     2694.94     2563.76     43.92 o
   6   4   5     1093.25     1013.92     19.37 o
   7   4   5      221.81      213.76      4.78 o
   8   4   5      116.08      137.81      4.34 o
   9   4   5       39.99       36.71      4.02 o
  10   4   5       41.90       55.73      4.40 o
 -14   5   5       37.73       34.10      3.30 o
 -13   5   5      184.43      186.50      7.36 o
 -12   5   5      197.56      227.57      6.94 o
 -11   5   5        7.86        9.62      1.82 o
 -10   5   5      507.68      519.02      9.98 o
  -9   5   5       29.12       25.42      2.19 o
  -8   5   5     2175.72     2231.73     34.80 o
  -7   5   5      226.07      240.49      4.15 o
  -6   5   5     1579.14     1656.04     23.57 o
  -5   5   5      361.01      296.04      4.67 o
  -4   5   5       29.85       32.57      1.12 o
  -3   5   5      468.50      445.38     11.81 o
  -2   5   5      333.21      352.02      9.08 o
  -1   5   5     2729.62     2692.54     53.87 o
   0   5   5     1885.71     1822.22     36.70 o
   1   5   5     2629.72     2558.16     40.27 o
   2   5   5      520.98      470.64      7.80 o
   3   5   5     1307.33     1241.91     19.62 o
   4   5   5      253.76      229.97      4.51 o
   5   5   5      627.46      595.05     10.84 o
   6   5   5      398.32      378.59      7.66 o
   7   5   5       40.02       45.61      2.90 o
   8   5   5      367.02      384.71     10.72 o
   9   5   5       38.29       45.32      2.43 o
  10   5   5      156.71      147.75      8.07 o
 -13   6   5       58.76       54.99      3.60 o
 -12   6   5        9.09       17.95      3.03 o
 -11   6   5     2518.80     2627.26     56.02 o
 -10   6   5       81.99       69.70      2.36 o
  -9   6   5      104.66       99.64      3.72 o
  -8   6   5        0.56        2.39      0.82 o
  -7   6   5     1189.93     1224.58     18.50 o
  -6   6   5      159.65      167.26      3.08 o
  -5   6   5      459.54      546.11      8.51 o
  -4   6   5      343.96      359.98      5.92 o
  -3   6   5      346.18      384.94      8.01 o
  -2   6   5     2016.04     1912.72     34.62 o
  -1   6   5      119.81      102.65      2.70 o
   0   6   5     2442.74     2376.31     37.35 o
   1   6   5      216.26      207.55      3.67 o
   2   6   5     1094.79     1032.76     16.38 o
   3   6   5        1.12        1.50      0.79 o
   4   6   5      192.69      206.57      4.54 o
   5   6   5      833.83      799.77     15.41 o
   6   6   5      770.56      723.02     16.20 o
   7   6   5       28.48       32.51      1.92 o
   8   6   5      188.49      180.63      4.86 o
   9   6   5       44.04       33.80      1.97 o
 -13   7   5      121.98      127.58      7.33 o
 -12   7   5      114.56      127.50      4.49 o
 -11   7   5      156.59      159.86      4.87 o
 -10   7   5      542.96      567.59     11.90 o
  -9   7   5        5.84        9.84      1.23 o
  -8   7   5      359.95      377.05      6.98 o
  -7   7   5      106.87      119.49      2.38 o
  -6   7   5      305.03      341.05      5.95 o
  -5   7   5       29.80       30.50      1.93 o
  -4   7   5        3.03        0.83      0.91 o
  -3   7   5      224.21      251.57      6.15 o
  -2   7   5      316.66      312.02      6.58 o
  -1   7   5      698.60      672.44     12.61 o
   0   7   5      742.04      650.45     10.75 o
   1   7   5     1584.08     1515.17     22.74 o
   2   7   5       48.12       35.71      1.86 o
   3   7   5       91.30       93.41      3.84 o
   4   7   5       81.39       58.72      2.02 o
   5   7   5       13.94        9.81      1.15 o
   6   7   5      160.97      189.64      4.36 o
   7   7   5        5.39        5.24      1.53 o
   8   7   5      172.69      158.37      4.35 o
   9   7   5       56.48       64.60      3.23 o
 -13   8   5       55.24       57.56      4.40 o
 -12   8   5        0.04       -0.78      2.57 o
 -11   8   5       38.96       47.32      3.48 o
 -10   8   5       30.27       31.78      1.66 o
  -9   8   5        2.99        3.87      1.02 o
  -8   8   5      236.55      218.60      4.40 o
  -7   8   5        3.95        1.91      1.05 o
  -6   8   5      402.64      435.64      8.46 o
  -5   8   5      805.24      857.33     17.56 o
  -4   8   5       67.49       62.39      2.64 o
  -3   8   5        6.75        2.99      1.18 o
  -2   8   5       26.30       34.18      1.63 o
  -1   8   5      927.72      826.37     15.34 o
   0   8   5      202.65      194.12      4.93 o
   1   8   5      690.57      706.53     10.97 o
   2   8   5        3.27        2.74      0.87 o
   3   8   5      638.58      591.51     10.22 o
   4   8   5        2.94        3.30      0.99 o
   5   8   5      516.46      507.33      9.97 o
   6   8   5        5.18        4.84      1.26 o
   7   8   5       46.01       42.92      2.06 o
   8   8   5        2.02        0.80      0.95 o
   9   8   5       17.42       16.86      2.57 o
 -11   9   5      164.32      168.50      5.40 o
 -10   9   5      212.51      213.80      4.94 o
  -9   9   5        4.61        2.62      1.02 o
  -8   9   5       41.80       38.72      2.18 o
  -7   9   5       22.37        9.55      1.14 o
  -6   9   5      275.73      226.67      5.87 o
  -5   9   5      128.85      131.97      4.78 o
  -4   9   5      133.93      154.53      5.34 o
  -3   9   5       11.53       11.56      1.76 o
  -2   9   5       21.97       30.24      1.65 o
  -1   9   5       80.00       86.83      2.66 o
   0   9   5      502.82      555.64     10.43 o
   1   9   5      189.23      177.06      3.65 o
   2   9   5      122.38      122.21      3.98 o
   3   9   5       36.73       47.56      3.07 o
   4   9   5      303.74      270.04      5.46 o
   5   9   5      189.38      191.72      4.62 o
   6   9   5        9.26        5.39      2.12 o
   7   9   5       24.19       27.18      1.60 o
   8   9   5       10.14        8.96      1.67 o
 -11  10   5       12.28        9.17      2.57 o
 -10  10   5       26.21       26.68      1.55 o
  -9  10   5       36.20       44.72      2.09 o
  -8  10   5        0.23       -0.39      1.11 o
  -7  10   5       10.70        3.58      1.16 o
  -6  10   5        1.96        0.60      1.23 o
  -5  10   5      625.80      574.92     16.12 o
  -4  10   5      547.36      521.18     14.79 o
  -3  10   5        6.79        8.18      1.69 o
  -2  10   5       22.67       22.22      1.62 o
  -1  10   5      873.43      817.07     19.13 o
   0  10   5        5.15        9.46      1.21 o
   1  10   5     1179.23     1190.82     20.83 o
   2  10   5        0.50        0.90      0.94 o
   3  10   5      532.81      513.10      9.45 o
   4  10   5       23.97       32.98      2.02 o
   5  10   5       39.58       44.47      4.66 o
   6  10   5      116.48      100.42      3.55 o
   7  10   5        0.25        0.51      0.95 o
   8  10   5        4.04        4.60      1.41 o
 -10  11   5       63.81       66.36      2.75 o
  -9  11   5       44.39       51.93      2.19 o
  -8  11   5       22.82       29.20      1.82 o
  -7  11   5       81.99       68.48      2.68 o
  -6  11   5      287.67      257.19      7.83 o
  -5  11   5       32.01       42.78      2.68 o
  -4  11   5      537.08      470.01     13.41 o
  -3  11   5      460.46      496.03     14.15 o
  -2  11   5      101.46      101.07      7.02 o
  -1  11   5      192.31      205.71      5.63 o
   0  11   5      368.01      365.16      8.12 o
   1  11   5      364.80      354.97      7.22 o
   2  11   5        7.62        7.81      1.05 o
   3  11   5       30.37       28.13      2.09 o
   4  11   5      168.62      163.86      4.06 o
   5  11   5        0.38        2.62      1.14 o
   6  11   5      153.95      156.99      5.77 o
   7  11   5      195.09      198.29      7.13 o
 -10  12   5      227.26      250.85      8.55 o
  -9  12   5      781.12      818.47     21.09 o
  -8  12   5      156.32      152.92      4.09 o
  -7  12   5       37.11       47.05      2.49 o
  -6  12   5        0.62        2.35      1.40 o
  -5  12   5        3.21        1.28      1.81 o
  -4  12   5       18.00       17.80      2.59 o
  -3  12   5       13.33        7.63      1.76 o
  -2  12   5      203.86      233.07      7.37 o
  -1  12   5      113.34      103.46      3.50 o
   0  12   5       78.71       95.18      3.19 o
   1  12   5      239.37      246.30      5.64 o
   2  12   5        5.59        4.99      1.11 o
   3  12   5        6.96        5.06      1.10 o
   4  12   5        0.35        0.87      1.08 o
   5  12   5       44.13       33.97      1.92 o
   6  12   5      142.45      139.50     10.08 o
  -9  13   5       41.02       43.55      2.71 o
  -8  13   5      187.86      201.47      5.99 o
  -7  13   5       14.06       13.69      1.69 o
  -6  13   5       97.06      115.32      3.98 o
  -5  13   5        0.91        4.14      1.45 o
  -4  13   5       73.05       80.41      4.27 o
  -3  13   5       98.31      134.12      5.83 o
  -2  13   5      115.40       85.36      5.13 o
  -1  13   5       14.89       22.45      1.56 o
   0  13   5       14.30        7.94      1.30 o
   1  13   5      257.11      305.38      7.42 o
   2  13   5      576.09      553.98     11.41 o
   3  13   5       86.72       80.00      2.74 o
   4  13   5       61.35       58.20      2.24 o
   5  13   5       20.27       18.94      1.54 o
  -8  14   5       31.41       40.69      4.03 o
  -7  14   5       51.94       71.98      3.85 o
  -6  14   5        1.32        0.75      1.33 o
  -5  14   5      176.54      177.40      6.87 o
  -4  14   5      166.79      170.96      6.61 o
  -3  14   5       21.83       15.22      2.07 o
  -2  14   5       68.40       72.10      3.89 o
  -1  14   5        7.69        2.49      1.40 o
   0  14   5      207.92      210.19      5.36 o
   1  14   5      244.07      201.05      5.29 o
   2  14   5       36.96       61.84      4.21 o
   3  14   5       42.55       56.54      2.39 o
   4  14   5       70.50       49.47      4.03 o
  -7  15   5        4.32       12.10      2.20 o
  -6  15   5      100.20       75.24      3.49 o
  -5  15   5       69.15       57.53      3.23 o
  -4  15   5       12.77       17.14      2.07 o
  -3  15   5      138.94      130.85      5.31 o
  -2  15   5       12.10       10.27      1.81 o
  -1  15   5      228.17      206.65     14.48 o
   0  15   5        1.84        1.83      1.27 o
   1  15   5        3.46        4.17      1.41 o
   2  15   5        3.60        0.88      1.22 o
  -5  16   5        8.70        9.90      2.20 o
  -4  16   5       79.68       95.69      5.87 o
  -3  16   5       78.86       65.99      4.77 o
  -2  16   5        2.22        2.93      1.83 o
  -1  16   5        1.60        1.10      1.83 o
 -14   0   6        5.82        5.50      2.20 o
 -13   0   6       79.70       89.22      3.56 o
 -12   0   6      853.08      867.23     23.02 o
 -11   0   6     1178.96     1255.17     28.63 o
 -10   0   6       56.38       52.05      2.54 o
  -9   0   6      113.15       94.01      3.12 o
  -8   0   6      392.40      365.22      9.36 o
  -7   0   6      108.50       81.70      2.64 o
  -6   0   6        1.65        4.65      0.99 o
  -5   0   6      409.77      388.44     13.19 o
  -4   0   6        3.60        5.02      2.20 o
  -3   0   6       23.03       15.33      1.52 o
  -2   0   6       92.52       84.66      3.55 o
  -1   0   6     1105.59     1060.93     30.64 o
   0   0   6      625.83      602.99     14.87 o
   1   0   6      184.81      178.86      5.34 o
   2   0   6        4.20        6.66      1.33 o
   3   0   6        3.12        1.74      1.16 o
   4   0   6       48.88       55.37      3.00 o
   5   0   6       46.29       36.53      2.53 o
   6   0   6       44.29       46.85      3.73 o
   7   0   6       43.89       40.58      2.85 o
   8   0   6      224.45      252.23     12.83 o
   9   0   6      295.78      325.19     15.76 o
 -14   1   6      341.27      353.67     11.67 o
 -13   1   6       63.17       74.03      3.36 o
 -12   1   6      119.59      121.32      3.66 o
 -11   1   6      170.97      185.06      4.97 o
 -10   1   6       29.49       25.04      1.32 o
  -9   1   6       64.03       74.34      3.02 o
  -8   1   6       14.55       20.36      1.06 o
  -7   1   6      950.57      946.04     15.64 o
  -6   1   6      128.23      167.38      4.22 o
  -5   1   6      115.41      151.81      3.21 o
  -4   1   6       61.31       66.58      1.95 o
  -3   1   6      164.54      165.54      4.86 o
  -2   1   6      796.63      754.21     15.63 o
  -1   1   6        0.40        2.36      0.74 o
   0   1   6       62.14       57.23      1.56 o
   1   1   6       55.72       43.38      1.54 o
   2   1   6     1001.34      976.63     16.67 o
   3   1   6      184.82      194.64      4.06 o
   4   1   6       26.44       19.02      1.37 o
   5   1   6       59.54       53.59      2.15 o
   6   1   6        4.17        5.12      1.16 o
   7   1   6        2.63        7.93      1.23 o
   8   1   6       91.10      101.37      8.07 o
   9   1   6       27.76       27.13      2.93 o
 -14   2   6      219.94      202.87      7.13 o
 -13   2   6        0.63       -0.27      0.97 o
 -12   2   6      570.84      594.60     11.37 o
 -11   2   6      425.30      450.83     10.33 o
 -10   2   6       88.85       88.65      2.26 o
  -9   2   6      518.36      545.36      8.79 o
  -8   2   6       78.55       90.10      2.21 o
  -7   2   6       39.51       40.23      1.99 o
  -6   2   6      363.89      333.49      5.72 o
  -5   2   6       70.82       66.90      1.72 o
  -4   2   6       74.01       89.10      1.99 o
  -3   2   6       11.19       14.88      1.21 o
  -2   2   6       45.67       47.72      1.55 o
  -1   2   6     1184.40     1181.51     20.03 o
   0   2   6      233.86      208.23      3.83 o
   1   2   6       74.20       65.11      1.76 o
   2   2   6       10.37       12.30      1.03 o
   3   2   6       53.64       58.91      2.15 o
   4   2   6        0.48        1.98      1.01 o
   5   2   6      121.89      103.16      3.00 o
   6   2   6       49.37       53.68      2.10 o
   7   2   6       23.27       23.87      1.60 o
   8   2   6      288.17      302.82     10.63 o
   9   2   6      385.10      420.19     14.48 o
 -14   3   6        4.05        2.93      2.20 o
 -13   3   6       90.03       89.69      2.70 o
 -12   3   6      690.18      692.90     13.17 o
 -11   3   6       51.05       61.02      2.24 o
 -10   3   6      176.44      189.50      4.12 o
  -9   3   6      435.82      406.72      7.35 o
  -8   3   6      389.28      400.80      6.85 o
  -7   3   6        8.67       11.85      0.99 o
  -6   3   6       99.99       96.02      2.17 o
  -5   3   6       40.11       42.57      1.40 o
  -4   3   6      600.84      572.59      8.72 o
  -3   3   6        2.48        0.38      0.81 o
  -2   3   6       56.00       43.89      1.42 o
  -1   3   6      141.18      135.06      2.73 o
   0   3   6      145.12      143.79      3.07 o
   1   3   6       50.99       52.34      1.73 o
   2   3   6       54.43       61.27      1.92 o
   3   3   6      198.95      194.40      4.54 o
   4   3   6      395.81      383.72      8.91 o
   5   3   6       26.04       18.42      1.46 o
   6   3   6        7.85        6.14      1.23 o
   7   3   6      587.53      581.12     15.59 o
   8   3   6      100.34      109.98      6.60 o
   9   3   6       10.37        9.17      1.83 o
 -14   4   6      144.79      137.11      7.33 o
 -13   4   6        1.20       -0.42      2.20 o
 -12   4   6      273.11      263.68      6.76 o
 -11   4   6        1.03        1.08      1.45 o
 -10   4   6      155.02      176.62      3.55 o
  -9   4   6       74.53       73.70      2.05 o
  -8   4   6      139.27      111.56      2.56 o
  -7   4   6      212.05      217.13      4.07 o
  -6   4   6      165.96      148.62      2.98 o
  -5   4   6       37.25       40.77      1.20 o
  -4   4   6      167.89      144.55      2.98 o
  -3   4   6       42.87       38.43      1.67 o
  -2   4   6       11.40       10.01      0.97 o
  -1   4   6      585.12      485.73      8.72 o
   0   4   6      148.92      174.88      4.15 o
   1   4   6       39.71       33.64      1.35 o
   2   4   6       82.78       87.03      3.36 o
   3   4   6        2.10        3.84      1.05 o
   4   4   6      490.50      523.42     10.55 o
   5   4   6      128.76      143.59      3.69 o
   6   4   6       51.07       60.98      3.39 o
   7   4   6       37.71       35.72      1.82 o
   8   4   6       67.88       65.39      8.07 o
 -13   5   6      156.13      138.95      7.70 o
 -12   5   6       14.94       12.14      1.81 o
 -11   5   6       81.35       72.22      3.41 o
 -10   5   6      210.10      236.23      8.03 o
  -9   5   6      251.06      268.29      5.58 o
  -8   5   6        0.03        2.12      0.89 o
  -7   5   6        0.33        0.48      0.84 o
  -6   5   6       20.05       21.58      1.02 o
  -5   5   6       11.03        6.94      0.76 o
  -4   5   6      596.20      596.70     10.25 o
  -3   5   6      297.92      264.57      5.83 o
  -2   5   6       97.76      115.67      3.09 o
  -1   5   6      278.17      244.43      4.95 o
   0   5   6      269.42      278.32      5.42 o
   1   5   6       12.96       19.69      1.11 o
   2   5   6       40.00       42.95      1.75 o
   3   5   6       75.90       77.94      2.49 o
   4   5   6        0.23        1.17      1.01 o
   5   5   6      205.52      204.82      5.15 o
   6   5   6        0.61        0.88      0.98 o
   7   5   6       26.71       21.22      1.75 o
   8   5   6       23.54       29.33      1.76 o
 -13   6   6       62.11       64.16      4.77 o
 -12   6   6      139.81      136.94      5.66 o
 -11   6   6       52.29       51.13      2.29 o
 -10   6   6      140.25      133.71      4.94 o
  -9   6   6      100.40      103.33      2.68 o
  -8   6   6      104.98       86.28      2.41 o
  -7   6   6        0.13        0.44      0.82 o
  -6   6   6       83.10       86.83      2.20 o
  -5   6   6     1406.11     1444.00     22.82 o
  -4   6   6        8.32        5.13      0.93 o
  -3   6   6     2186.25     2086.88     45.21 o
  -2   6   6        2.78        1.44      0.96 o
  -1   6   6      935.11      938.02     17.33 o
   0   6   6        0.42        4.91      0.95 o
   1   6   6      326.10      340.93      6.67 o
   2   6   6      155.70      149.98      3.50 o
   3   6   6      246.09      268.06      5.51 o
   4   6   6      224.93      202.04      4.68 o
   5   6   6       75.89       54.57      2.04 o
   6   6   6      897.61      944.89     19.09 o
   7   6   6       16.20       14.48      1.54 o
   8   6   6      113.55      107.55      4.53 o
 -13   7   6      150.65      143.71      7.70 o
 -12   7   6      252.41      233.80      6.97 o
 -11   7   6       78.43       71.63      2.82 o
 -10   7   6       55.77       40.81      2.18 o
  -9   7   6      478.17      480.72     10.22 o
  -8   7   6       42.63       42.03      1.64 o
  -7   7   6      925.72      852.81     14.73 o
  -6   7   6     1210.52     1119.40     22.15 o
  -5   7   6       33.95       41.55      1.88 o
  -4   7   6      363.42      376.46      7.75 o
  -3   7   6       88.86      101.67      2.90 o
  -2   7   6        8.48       12.45      1.22 o
  -1   7   6       55.71       55.01      2.06 o
   0   7   6     9528.85     9138.48    172.33 o
   1   7   6     1514.45     1449.94     25.68 o
   2   7   6     1064.75     1060.96     19.00 o
   3   7   6      568.97      559.35     10.45 o
   4   7   6      695.22      660.82     12.96 o
   5   7   6      152.07      147.14      4.21 o
   6   7   6       28.01       33.79      1.83 o
   7   7   6      821.07      794.15     26.60 o
   8   7   6       92.92      106.32      6.23 o
 -12   8   6      300.06      264.70     12.83 o
 -11   8   6      144.39      162.00      6.21 o
 -10   8   6      321.89      336.66      9.95 o
  -9   8   6        2.79        2.63      1.30 o
  -8   8   6      715.60      698.64     15.19 o
  -7   8   6        2.88        5.58      1.13 o
  -6   8   6       44.76       49.31      2.07 o
  -5   8   6     1217.47     1133.44     22.37 o
  -4   8   6       71.57       78.13      3.70 o
  -3   8   6      520.82      505.75     14.36 o
  -2   8   6       92.54       80.77      2.84 o
  -1   8   6     2792.56     2697.16     50.76 o
   0   8   6       39.38       49.07      2.33 o
   1   8   6      805.46      772.03     14.07 o
   2   8   6      391.20      378.93      7.32 o
   3   8   6      195.01      192.04      4.48 o
   4   8   6      352.20      365.54      8.80 o
   5   8   6      201.77      195.39      7.09 o
   6   8   6      381.32      409.29     13.61 o
   7   8   6       12.05       19.53      1.54 o
 -11   9   6      125.53      128.32      7.33 o
 -10   9   6      391.10      405.56     13.38 o
  -9   9   6      392.74      425.14      9.58 o
  -8   9   6        6.65        8.36      1.23 o
  -7   9   6       84.62      112.76      3.18 o
  -6   9   6       36.06       31.55      1.68 o
  -5   9   6      389.50      405.14      9.97 o
  -4   9   6      812.91      769.39     21.09 o
  -3   9   6      200.87      258.87      8.06 o
  -2   9   6      629.40      629.07     20.99 o
  -1   9   6       18.64       23.93      1.41 o
   0   9   6       76.68       69.22      2.13 o
   1   9   6        0.17        0.82      1.02 o
   2   9   6       95.18       92.33      2.70 o
   3   9   6       66.36       67.46      2.61 o
   4   9   6      218.83      210.18      5.45 o
   5   9   6      165.99      169.61      6.12 o
   6   9   6       34.64       28.44      1.83 o
   7   9   6      149.10      136.38      7.33 o
 -10  10   6       19.13       19.80      2.93 o
  -9  10   6      117.23      121.71      3.41 o
  -8  10   6      157.35      172.23      4.50 o
  -7  10   6        8.68       12.67      1.34 o
  -6  10   6       88.41      128.97      3.72 o
  -5  10   6      141.64      136.29      4.23 o
  -4  10   6      365.38      415.02     16.07 o
  -3  10   6      118.73      103.24      4.22 o
  -2  10   6       30.65       41.69      2.74 o
  -1  10   6      538.46      520.04     14.79 o
   0  10   6      196.71      218.94      5.27 o
   1  10   6       45.61       45.35      2.14 o
   2  10   6        8.60       10.03      1.37 o
   3  10   6        3.56        5.43      1.18 o
   4  10   6       51.65       45.60      2.49 o
   5  10   6        7.13        6.03      1.65 o
   6  10   6       54.67       55.72      2.39 o
  -9  11   6      251.18      311.70      8.61 o
  -8  11   6       38.01       35.25      1.78 o
  -7  11   6      311.99      329.53      9.68 o
  -6  11   6      107.69      105.13      3.31 o
  -5  11   6       27.28       33.27      2.39 o
  -4  11   6       40.47       26.94      2.59 o
  -3  11   6       10.88       11.33      2.93 o
  -2  11   6      291.52      274.19     10.82 o
  -1  11   6       21.19       22.26      3.12 o
   0  11   6        8.29        8.07      1.24 o
   1  11   6        0.05       -0.11      1.08 o
   2  11   6      217.06      210.93      5.45 o
   3  11   6       20.98       17.00      1.32 o
   4  11   6       73.80       53.97      2.39 o
   5  11   6       21.79       15.30      1.33 o
   6  11   6        2.35        1.47      1.47 o
  -9  12   6       58.16       60.49      4.40 o
  -8  12   6       48.66       48.87      2.46 o
  -7  12   6      610.23      520.55     16.75 o
  -6  12   6      157.99      124.12      6.44 o
  -5  12   6      280.84      299.69      8.60 o
  -4  12   6        5.26        5.69      1.54 o
  -3  12   6       44.88       45.40      3.23 o
  -2  12   6        0.02        1.83      1.81 o
  -1  12   6        5.65        2.75      2.02 o
   0  12   6       61.59       49.84      3.37 o
   1  12   6      335.30      324.01      7.83 o
   2  12   6       11.14       13.27      1.23 o
   3  12   6      130.72      133.19      3.71 o
   4  12   6      115.01      116.22      6.23 o
   5  12   6        4.18        7.70      1.83 o
  -8  13   6        0.05        0.18      1.30 o
  -7  13   6       28.52       24.30      2.19 o
  -6  13   6       14.98       14.65      1.61 o
  -5  13   6       22.58       20.45      1.83 o
  -4  13   6      227.41      207.29      6.44 o
  -3  13   6       10.39       17.36      2.19 o
  -2  13   6       42.57       26.82      3.30 o
  -1  13   6       41.04       35.58      2.59 o
   0  13   6       48.27       46.44      2.39 o
   1  13   6        1.24        2.43      1.19 o
   2  13   6       63.96       64.72      2.52 o
   3  13   6       20.64       17.07      5.32 o
  -7  14   6       39.95       26.03      2.57 o
  -6  14   6       42.66       43.70      4.77 o
  -5  14   6      143.73      139.96     10.27 o
  -4  14   6       36.12       34.10      2.59 o
  -3  14   6       51.17       58.49      3.23 o
  -2  14   6       76.76       94.70      7.88 o
  -1  14   6        3.95        5.54      1.56 o
   0  14   6        0.01        1.40      1.41 o
   1  14   6       83.84       88.35      5.50 o
  -5  15   6       13.70       12.10      2.20 o
  -3  15   6       62.99       48.39      4.03 o
  -2  15   6      114.38      103.02      5.87 o
  -1  15   6       11.34        4.40      1.83 o
 -13   1   7      158.72      137.49     12.65 o
 -12   1   7      122.53      136.85      3.33 o
 -11   1   7       60.58       67.50      2.02 o
 -10   1   7       21.99       21.26      1.37 o
  -9   1   7      814.16      836.06     14.85 o
  -8   1   7     1101.11     1210.26     29.04 o
  -7   1   7        0.27        0.59      0.98 o
  -6   1   7      162.98      145.03      3.50 o
  -5   1   7        0.15       -0.67      1.00 o
  -4   1   7       26.10       18.30      2.07 o
  -3   1   7        8.59        2.55      1.02 o
  -2   1   7      100.47       71.69      2.10 o
  -1   1   7      464.16      405.44      6.95 o
   0   1   7       95.65       93.55      2.33 o
   1   1   7        1.23        0.21      0.82 o
   2   1   7       34.21       28.31      1.44 o
   3   1   7       89.71       97.15      2.63 o
   4   1   7        2.13        0.91      1.00 o
   5   1   7        0.91        2.23      1.14 o
   6   1   7      214.10      243.11      8.81 o
   7   1   7       38.87       44.04      2.85 o
 -13   2   7      234.78      224.37     11.00 o
 -12   2   7      385.27      346.70      8.42 o
 -11   2   7       66.64       65.00      2.28 o
 -10   2   7       95.39       95.00      2.78 o
  -9   2   7      423.59      430.29     11.27 o
  -8   2   7      128.61      147.91      3.40 o
  -7   2   7      286.24      279.49      5.50 o
  -6   2   7      209.07      216.75      4.43 o
  -5   2   7      691.48      714.12     16.51 o
  -4   2   7       58.34       64.77      7.15 o
  -3   2   7      855.13      795.60     17.43 o
  -2   2   7      294.02      253.95      5.23 o
  -1   2   7      153.31      144.74      2.99 o
   0   2   7      314.24      307.88      5.66 o
   1   2   7      253.83      239.85      7.86 o
   2   2   7      471.04      453.94      9.26 o
   3   2   7      266.37      274.81      6.03 o
   4   2   7       69.84       66.89      2.36 o
   5   2   7        4.69       15.12      1.45 o
   6   2   7       32.60       33.89      1.73 o
   7   2   7       10.68        9.98      1.10 o
 -13   3   7     1286.91     1284.62     56.09 o
 -12   3   7        4.28        7.22      1.40 o
 -11   3   7        7.01        8.97      1.42 o
 -10   3   7        4.12        3.61      1.15 o
  -9   3   7       17.33       20.68      1.37 o
  -8   3   7      700.13      704.09     14.23 o
  -7   3   7      170.40      172.29      3.82 o
  -6   3   7     1890.29     1940.07     34.66 o
  -5   3   7      906.91      953.33     19.82 o
  -4   3   7      846.28      755.96     19.76 o
  -3   3   7      365.95      344.74      8.12 o
  -2   3   7      560.56      539.31     10.91 o
  -1   3   7      427.84      409.34      7.36 o
   0   3   7       72.74       70.74      2.17 o
   1   3   7      541.57      528.90     10.55 o
   2   3   7      103.88      101.85      2.94 o
   3   3   7      368.97      358.03      7.53 o
   4   3   7        4.75       15.28      1.34 o
   5   3   7       51.89       53.93      2.29 o
   6   3   7      129.16      142.65      3.94 o
   7   3   7       76.13       80.16      4.40 o
 -13   4   7      382.32      364.78     16.86 o
 -12   4   7      495.84      506.62     11.84 o
 -11   4   7      420.45      439.99     10.56 o
 -10   4   7        5.64        5.69      1.20 o
  -9   4   7      132.56      141.98      3.32 o
  -8   4   7       19.70       20.68      1.36 o
  -7   4   7       86.74       75.26      2.06 o
  -6   4   7      720.12      713.67     11.61 o
  -5   4   7      161.31      162.95      6.70 o
  -4   4   7      586.74      577.26     11.83 o
  -3   4   7      101.80       86.59      3.22 o
  -2   4   7     4048.33     3876.95     88.17 o
  -1   4   7     1461.01     1438.48     27.42 o
   0   4   7      842.61      851.41     15.23 o
   1   4   7       66.72       85.51      2.59 o
   2   4   7      130.22      113.87      3.16 o
   3   4   7       84.95       97.90      2.91 o
   4   4   7       24.26       22.74      2.06 o
   5   4   7      510.30      586.40     15.73 o
   6   4   7      274.77      261.53     13.38 o
   7   4   7      713.13      718.07     23.07 o
 -13   5   7      154.18      141.15      7.70 o
 -12   5   7        5.26        6.30      1.45 o
 -11   5   7      259.55      289.29      7.26 o
 -10   5   7      122.74      141.02      3.84 o
  -9   5   7        0.48        1.83      0.93 o
  -8   5   7      418.64      436.24      8.32 o
  -7   5   7        9.74        8.74      1.04 o
  -6   5   7       75.67       61.89      2.41 o
  -5   5   7      724.23      716.04     15.58 o
  -4   5   7        3.00        4.59      1.14 o
  -3   5   7     1596.49     1530.44     32.09 o
  -2   5   7      198.94      198.77      5.08 o
  -1   5   7       80.45       78.05      2.40 o
   0   5   7       76.32       86.07      2.67 o
   1   5   7     1037.59     1037.79     19.89 o
   2   5   7      749.09      786.88     15.31 o
   3   5   7      261.51      282.76      6.12 o
   4   5   7      100.75      131.01      3.89 o
   5   5   7       16.16       17.30      1.47 o
   6   5   7      240.74      245.43     10.08 o
   7   5   7        9.23        6.70      2.20 o
 -12   6   7      357.01      394.48     18.33 o
 -11   6   7       22.33       33.53      2.25 o
 -10   6   7       14.29        7.76      1.81 o
  -9   6   7        4.06        1.43      1.08 o
  -8   6   7       22.28       12.97      1.19 o
  -7   6   7     1360.00     1345.06     26.20 o
  -6   6   7      118.48      107.09      3.33 o
  -5   6   7      307.22      287.51      7.37 o
  -4   6   7      131.24      108.46      3.28 o
  -3   6   7      474.70      426.04      9.68 o
  -2   6   7      528.41      516.02     11.51 o
  -1   6   7       15.54       17.04      1.54 o
   0   6   7      158.36      171.96      3.90 o
   1   6   7      102.07      112.96      3.05 o
   2   6   7      760.19      765.63     17.37 o
   3   6   7      171.16      190.26      9.52 o
   4   6   7        0.51        0.37      1.04 o
   5   6   7      493.36      480.38     20.53 o
   6   6   7       23.36       21.61      1.61 o
   7   6   7      414.66      423.07     19.43 o
 -11   7   7       33.44       41.43      3.67 o
 -10   7   7      115.82      125.56      6.78 o
  -9   7   7        0.46        0.80      1.41 o
  -8   7   7      373.03      410.80     14.22 o
  -7   7   7      125.00      106.38      3.81 o
  -6   7   7      213.91      185.61      5.93 o
  -5   7   7       62.69       47.40      2.02 o
  -4   7   7      128.36      126.64      3.97 o
  -3   7   7      276.23      282.61      6.73 o
  -2   7   7      684.93      640.06     14.00 o
  -1   7   7       15.57       16.30      1.50 o
   0   7   7       28.73       22.86      1.46 o
   1   7   7      275.32      301.05      6.39 o
   2   7   7      328.41      367.69      8.20 o
   3   7   7      496.60      515.17     11.96 o
   4   7   7        0.58        1.36      1.04 o
   5   7   7       33.94       30.03      1.55 o
   6   7   7       89.08       93.52      3.89 o
 -10   8   7       58.95       60.86      4.77 o
  -9   8   7      110.23      120.10      4.64 o
  -8   8   7        7.97        4.95      1.56 o
  -7   8   7      191.91      177.81      5.13 o
  -6   8   7       17.31       14.65      1.61 o
  -5   8   7       29.63       23.46      1.72 o
  -4   8   7      214.80      200.95      6.52 o
  -3   8   7      942.21      884.07     20.85 o
  -2   8   7     1115.87     1146.81     24.35 o
  -1   8   7       15.80       17.28      1.54 o
   0   8   7        1.00        2.02      1.07 o
   1   8   7      587.31      560.68     10.94 o
   2   8   7       24.76       18.28      1.45 o
   3   8   7        3.35        7.12      1.18 o
   4   8   7      313.40      338.91      8.02 o
   5   8   7       17.62       13.30      1.14 o
   6   8   7        5.24       18.70      2.20 o
 -10   9   7       43.43       35.56      3.30 o
  -9   9   7        3.14        2.93      2.20 o
  -8   9   7      421.25      363.26     11.33 o
  -7   9   7       19.47       21.10      1.67 o
  -6   9   7      112.88       95.00      3.60 o
  -5   9   7       40.46       28.16      2.04 o
  -4   9   7       48.60       37.70      2.97 o
  -3   9   7       11.10       10.75      2.07 o
  -2   9   7      329.42      294.20      8.61 o
  -1   9   7      372.63      391.90     15.38 o
   0   9   7       25.60       16.27      1.83 o
   1   9   7       29.16       21.18      1.38 o
   2   9   7        1.23        1.05      0.93 o
   3   9   7        0.15        1.42      1.00 o
   4   9   7        2.68        1.56      0.92 o
   5   9   7       23.06       19.35      5.13 o
  -9  10   7       62.21       55.73      4.40 o
  -8  10   7       31.16       18.15      2.07 o
  -7  10   7        7.53        7.55      1.33 o
  -6  10   7        3.99        6.77      1.48 o
  -5  10   7       72.04       65.12      2.95 o
  -4  10   7      140.42      126.69      8.80 o
  -3  10   7        1.99        8.97      2.07 o
  -2  10   7      154.95      174.54      7.33 o
  -1  10   7      950.51      992.12     31.49 o
   0  10   7      557.63      575.67     18.92 o
   1  10   7        0.12        2.22      0.89 o
   2  10   7       19.38       27.60      1.95 o
   3  10   7      130.26      146.29      3.50 o
   4  10   7      310.89      351.95     16.13 o
  -8  11   7       37.99       28.60      3.30 o
  -7  11   7      113.73      103.52      3.52 o
  -6  11   7      812.89      768.99     19.97 o
  -5  11   7       40.11       37.22      2.18 o
  -4  11   7      344.58      384.85     13.09 o
  -3  11   7       63.32       56.80      3.49 o
  -2  11   7      409.29      426.05     14.25 o
  -1  11   7      185.71      182.70      8.07 o
   0  11   7       73.70       95.16      4.41 o
   1  11   7       59.07       71.48      2.89 o
   2  11   7       21.39       15.67      2.31 o
   3  11   7       58.34       43.84      2.29 o
  -7  12   7       52.24       50.35      2.71 o
  -6  12   7       56.15       52.10      3.11 o
  -5  12   7      699.04      734.29     29.15 o
  -4  12   7       45.48       33.40      2.59 o
  -3  12   7      309.85      337.66     11.53 o
  -2  12   7       14.12       10.74      2.20 o
  -1  12   7      249.21      298.78     10.24 o
   0  12   7      112.47      109.16      4.53 o
   1  12   7       53.78       61.59      3.11 o
   2  12   7      214.51      227.67     11.37 o
  -6  13   7      126.27      141.15      7.33 o
  -5  13   7        0.37        1.97      1.41 o
  -4  13   7      223.23      234.70      9.17 o
  -3  13   7        6.86       11.33      1.81 o
  -2  13   7       47.70       51.40      2.97 o
  -1  13   7      347.40      339.16     11.27 o
   0  13   7       63.70       77.36      5.13 o
   1  13   7       58.56       55.73      4.03 o
  -4  14   7       20.08       18.70      2.20 o
  -3  14   7        1.92        4.03      1.83 o
  -2  14   7      102.17      100.45      5.87 o
 -11   0   8      152.83      150.54      6.09 o
 -10   0   8       26.33       21.82      2.33 o
  -9   0   8     1067.77     1154.07     37.15 o
  -8   0   8     3543.51     3800.70    174.51 o
  -7   0   8      290.81      288.75     10.48 o
  -6   0   8     2345.85     2514.25    116.22 o
  -5   0   8       36.94       46.93      4.40 o
  -4   0   8       23.39       14.66      2.93 o
  -3   0   8      158.07      144.45      8.80 o
  -2   0   8     1858.41     1856.44     54.59 o
  -1   0   8       59.96       56.39      2.91 o
   0   0   8      199.78      179.35      6.12 o
   1   0   8      676.73      662.01     15.95 o
   2   0   8      355.55      318.96      9.16 o
   3   0   8       60.54       78.14      3.24 o
   4   0   8        6.84       14.63      3.30 o
   5   0   8      481.92      504.83     23.46 o
   6   0   8       70.82       68.56      4.40 o
 -12   1   8      196.47      185.51      9.53 o
 -11   1   8      217.60      200.96      7.23 o
 -10   1   8       21.66       18.44      1.40 o
  -9   1   8       51.42       53.51      3.41 o
  -8   1   8       71.52       65.39      3.86 o
  -7   1   8     1172.30     1162.74     26.49 o
  -6   1   8        2.49        3.12      1.81 o
  -5   1   8      928.10      999.19     40.33 o
  -4   1   8       50.23       56.02      4.03 o
  -3   1   8     2342.83     2322.19     75.83 o
  -2   1   8        2.11        6.51      1.48 o
  -1   1   8      111.31      109.18      2.72 o
   0   1   8       70.30       72.12      2.02 o
   1   1   8       16.92       10.83      1.01 o
   2   1   8      913.41      933.71     17.42 o
   3   1   8        8.79        4.01      1.04 o
   4   1   8       47.25       59.36      2.93 o
   5   1   8       14.31       18.55      1.60 o
   6   1   8       73.03       72.49      4.03 o
 -12   2   8       53.00       52.43      4.40 o
 -11   2   8      417.28      414.94      8.21 o
 -10   2   8        8.79        9.30      1.16 o
  -9   2   8      186.60      188.53      4.44 o
  -8   2   8        0.64        0.55      1.28 o
  -7   2   8       58.98       72.86      3.41 o
  -6   2   8       14.00       15.17      4.40 o
  -5   2   8       55.76       55.45      3.63 o
  -4   2   8      323.51      359.53     36.48 o
  -3   2   8        8.34       13.97      2.07 o
  -2   2   8      381.11      365.97      9.47 o
  -1   2   8        1.28        2.01      0.83 o
   0   2   8      229.48      235.46      4.50 o
   1   2   8      186.19      205.16      4.61 o
   2   2   8       21.85       26.31      1.49 o
   3   2   8        9.42       18.01      1.34 o
   4   2   8      119.29      131.19      3.40 o
   5   2   8       34.14       30.75      1.60 o
   6   2   8       84.32       85.08      3.63 o
 -12   3   8       17.64       19.06      2.93 o
 -11   3   8       12.86        7.13      1.09 o
 -10   3   8        3.42        2.38      1.07 o
  -9   3   8        1.31        3.25      1.11 o
  -8   3   8      356.16      362.63      8.92 o
  -7   3   8       53.13       64.91      3.97 o
  -6   3   8       85.11       89.56      8.25 o
  -5   3   8      267.57      267.98     11.91 o
  -4   3   8       41.38       54.04      4.22 o
  -3   3   8      581.55      561.27     18.73 o
  -2   3   8      137.10      127.05      3.59 o
  -1   3   8        4.14        4.57      1.93 o
   0   3   8        4.42        3.97      0.91 o
   1   3   8       14.01       17.18      1.18 o
   2   3   8       21.97       34.99      1.68 o
   3   3   8       68.84       72.85      2.38 o
   4   3   8        5.38        3.69      0.91 o
   5   3   8        0.23       -0.44      0.78 o
   6   3   8      163.29      191.88      6.74 o
 -11   4   8       14.36       15.58      3.67 o
 -10   4   8        0.25        0.64      1.17 o
  -9   4   8        2.78        2.65      1.26 o
  -8   4   8        3.00        3.17      1.23 o
  -7   4   8      337.99      316.43      7.96 o
  -6   4   8        6.79       12.84      2.07 o
  -5   4   8      283.34      301.98     11.55 o
  -4   4   8       14.00       16.56      2.07 o
  -3   4   8      391.40      363.91     11.32 o
  -2   4   8      382.42      366.21      9.29 o
  -1   4   8       19.60       14.79      1.65 o
   0   4   8      224.66      234.51      9.37 o
   1   4   8       86.18       90.94      5.97 o
   2   4   8        0.47        0.13      0.97 o
   3   4   8       19.32       14.80      1.23 o
   4   4   8      110.79      113.57      4.76 o
   5   4   8       22.36       14.39      1.01 o
 -10   5   8       43.55       40.28      2.97 o
  -9   5   8        4.61        1.74      1.21 o
  -8   5   8      322.31      303.40     10.37 o
  -7   5   8      219.03      220.83      6.83 o
  -6   5   8       32.17       24.68      2.45 o
  -5   5   8       15.89       16.62      2.19 o
  -4   5   8       79.01       64.41      4.22 o
  -3   5   8       12.91       22.24      1.73 o
  -2   5   8        8.36        2.90      1.29 o
  -1   5   8      204.79      225.80      6.23 o
   0   5   8      661.42      686.66     16.55 o
   1   5   8      137.93      161.64      8.55 o
   2   5   8        0.16        1.23      1.01 o
   3   5   8      373.11      421.85     10.06 o
   4   5   8       56.54       53.61      2.15 o
   5   5   8       54.27       57.43      3.67 o
 -10   6   8      117.90      118.42      6.60 o
  -9   6   8        2.10        0.62      1.55 o
  -8   6   8       58.34       56.54      4.17 o
  -7   6   8      116.60      121.86      4.30 o
  -6   6   8      469.40      429.67     21.26 o
  -5   6   8       65.68       42.16      4.40 o
  -4   6   8        1.47        1.47      1.19 o
  -3   6   8      103.05       90.03      3.20 o
  -2   6   8       86.74       79.30      3.06 o
  -1   6   8       32.34       19.72      1.73 o
   0   6   8      161.90      166.85      5.50 o
   1   6   8      134.88      115.16      3.37 o
   2   6   8       43.17       51.56      1.95 o
   3   6   8        2.22        3.47      0.93 o
   4   6   8       85.14       85.67      2.69 o
   5   6   8        2.27        6.54      1.15 o
  -9   7   8       25.62       34.10      3.30 o
  -8   7   8       58.02       57.93      4.40 o
  -7   7   8      378.98      344.25     16.50 o
  -6   7   8        2.16        5.50      2.20 o
  -5   7   8      498.03      465.42     15.53 o
  -4   7   8      227.75      190.08      5.85 o
  -3   7   8      591.18      606.45     16.35 o
  -2   7   8      184.67      161.56      5.93 o
  -1   7   8        2.68        1.96      1.48 o
   0   7   8      151.75      155.87      5.21 o
   1   7   8       27.61       24.56      1.67 o
   2   7   8        6.75        5.36      0.92 o
   3   7   8      303.97      309.08      8.66 o
   4   7   8      343.88      361.99      9.93 o
  -8   8   8      220.37      191.37      9.90 o
  -7   8   8       39.78       54.26      4.40 o
  -5   8   8       87.71       75.98      3.60 o
  -4   8   8      371.77      371.43     10.36 o
  -3   8   8      107.91      104.17      3.81 o
  -2   8   8        0.54        1.30      1.33 o
  -1   8   8      121.76      129.51      4.43 o
   0   8   8       75.12       82.12      3.37 o
   1   8   8      413.17      444.77     10.48 o
   2   8   8        8.92        9.24      1.18 o
   3   8   8       14.15       19.57      2.31 o
   4   8   8      171.99      167.91      8.43 o
  -7   9   8      348.02      340.22     16.13 o
  -6   9   8       83.67       62.32      4.77 o
  -5   9   8      272.81      267.41      9.20 o
  -4   9   8      324.88      285.60      9.85 o
  -3   9   8      193.85      190.51     11.00 o
  -2   9   8       36.44       34.95      2.12 o
  -1   9   8      335.57      356.27     13.46 o
   0   9   8      518.78      536.07     14.44 o
   1   9   8       18.25       20.71      1.69 o
   2   9   8      102.20      102.69      3.52 o
   3   9   8      290.51      333.62     15.76 o
  -6  10   8      200.36      194.31      9.90 o
  -5  10   8       14.95       14.57      2.75 o
  -4  10   8      189.62      194.86      7.00 o
  -3  10   8      150.10      152.62      5.83 o
  -2  10   8      932.34      948.65     29.93 o
  -1  10   8      431.03      394.50     13.75 o
   0  10   8        8.46        3.12      1.56 o
   1  10   8      125.65      118.36      5.13 o
   2  10   8        0.14        1.10      1.83 o
  -5  11   8      389.72      372.48     17.23 o
  -4  11   8       84.85      103.20      4.27 o
  -3  11   8      449.20      464.48     15.16 o
  -2  11   8       13.46       10.41      1.67 o
  -1  11   8        0.30        6.46      1.56 o
   0  11   8        0.29        0.00      1.83 o
   1  11   8        1.54        0.37      1.83 o
  -4  12   8       10.39        8.80      1.83 o
  -3  12   8        3.59       11.37      2.20 o
  -2  12   8       29.95       24.56      2.57 o
  -1  12   8        8.68       13.93      2.20 o
 -11   1   9      359.13      317.15     11.15 o
 -10   1   9       45.06       53.70      3.23 o
  -9   1   9      197.56      197.08      8.52 o
  -8   1   9      303.71      291.43     10.63 o
  -7   1   9        0.62        3.02      1.67 o
  -6   1   9      255.96      266.92      9.85 o
  -5   1   9      143.64      167.18      6.74 o
  -4   1   9      358.63      363.33     12.96 o
  -3   1   9       42.18       47.22      3.23 o
  -2   1   9      117.69      116.36      5.18 o
  -1   1   9      275.43      284.38     11.18 o
   0   1   9       10.37       11.98      1.31 o
   1   1   9       69.00       58.05      2.87 o
   2   1   9        3.56        4.95      0.87 o
   3   1   9      247.21      244.35      8.30 o
   4   1   9       15.09       12.10      1.30 o
 -11   2   9      513.47      486.13     23.46 o
 -10   2   9      304.53      301.23     17.60 o
  -9   2   9      163.45      155.38      7.11 o
  -8   2   9      110.93      110.59      4.93 o
  -7   2   9      367.62      367.42     13.09 o
  -6   2   9        3.26        1.30      2.20 o
  -5   2   9      232.24      239.71     10.82 o
  -4   2   9       54.70       50.96      3.23 o
  -3   2   9       19.66       20.72      2.33 o
  -2   2   9      150.20      154.65      6.35 o
  -1   2   9      105.21       99.72      3.09 o
   0   2   9      717.92      760.73     20.16 o
   1   2   9        0.31        2.34      0.82 o
   2   2   9       19.43       20.05      1.13 o
   3   2   9       45.50       30.86      1.31 o
   4   2   9       36.96       33.36      2.93 o
 -10   3   9       13.83       15.00      1.93 o
  -9   3   9      759.26      744.82     28.57 o
  -8   3   9      408.92      417.77     14.52 o
  -7   3   9        2.15        1.10      1.56 o
  -6   3   9      200.04      194.86      7.52 o
  -5   3   9      774.62      738.23     25.02 o
  -4   3   9      636.65      683.54     23.20 o
  -3   3   9      212.70      214.04      8.16 o
  -2   3   9       95.31       85.42      6.23 o
  -1   3   9       14.83       17.77      1.51 o
   0   3   9       85.55       81.49      3.21 o
   1   3   9      137.72      154.74      4.21 o
   2   3   9       89.40       82.56      2.96 o
   3   3   9      267.50      295.89      9.72 o
 -10   4   9      113.89      113.90      7.15 o
  -9   4   9      454.17      446.85     16.13 o
  -8   4   9      511.82      481.76     16.59 o
  -7   4   9      266.83      272.69     10.08 o
  -6   4   9       54.85       74.40      3.89 o
  -5   4   9      674.01      755.05     26.40 o
  -4   4   9      136.71      131.61      5.57 o
  -3   4   9       42.03       31.90      4.03 o
  -2   4   9       88.48       74.08      2.90 o
  -1   4   9       84.24       93.03      3.43 o
   0   4   9      129.24      160.91      5.05 o
   1   4   9      121.46      110.76      3.29 o
   2   4   9      311.14      324.56     10.14 o
   3   4   9      283.22      285.23     13.56 o
  -9   5   9      161.53      164.08      6.35 o
  -8   5   9      304.32      314.75     11.15 o
  -7   5   9      234.11      224.10      8.30 o
  -6   5   9      652.13      703.90     33.73 o
  -5   5   9       17.58       20.53      3.30 o
  -4   5   9      406.59      435.17     21.63 o
  -3   5   9       40.16       49.13      4.77 o
  -2   5   9       21.70       25.68      1.67 o
  -1   5   9       21.01       16.54      1.54 o
   0   5   9       83.83       85.84      3.30 o
   1   5   9      698.48      736.28     19.44 o
   2   5   9       88.37       92.75      5.50 o
   3   5   9      235.95      292.93     13.93 o
  -7   6   9      148.23      152.15      8.43 o
  -6   6   9        1.74        0.37      2.20 o
  -5   6   9      412.18      412.44     20.53 o
  -4   6   9       91.76       86.89      5.87 o
  -3   6   9      137.98      148.36     11.37 o
  -2   6   9      376.95      386.41     10.63 o
  -1   6   9       51.44       45.27      2.31 o
   0   6   9      203.97      229.34      6.69 o
   1   6   9       11.39       12.38      1.33 o
   2   6   9      396.60      448.74     20.53 o
  -6   7   9        0.70        1.83      1.83 o
  -5   7   9       37.70       51.33      4.03 o
  -4   7   9      196.51      188.07     10.27 o
  -3   7   9        5.87        4.22      2.02 o
  -2   7   9       10.25       17.02      1.45 o
  -1   7   9      127.34      136.82      4.36 o
   0   7   9        5.14        4.05      1.12 o
   1   7   9      171.53      187.67      6.87 o
   2   7   9       39.63       36.29      2.93 o
  -4   8   9       52.90       53.34      2.85 o
  -3   8   9       15.88       10.64      1.56 o
  -2   8   9        7.05        5.35      1.19 o
  -1   8   9       15.29       11.54      1.27 o
   0   8   9        3.98       10.27      1.83 o
   1   8   9       38.89       52.43      3.67 o
  -2   9   9        0.18       -0.37      1.47 o
  -1   9   9       47.54       41.06      3.30 o
  -8   0  10       85.20       79.56      5.13 o
  -7   0  10       10.49       17.96      2.57 o
  -6   0  10      991.89      927.54     43.63 o
  -5   0  10     1517.37     1551.88     71.86 o
  -4   0  10      171.74      153.61      8.43 o
  -3   0  10       52.13       56.09      4.40 o
  -2   0  10      115.23      123.18      6.97 o
  -1   0  10       84.54       83.22      5.13 o
  -8   1  10      463.96      433.34     20.90 o
  -7   1  10       70.75       59.50      3.11 o
  -6   1  10      119.05      157.10      6.22 o
  -5   1  10      346.85      352.50     12.44 o
  -4   1  10       27.05       21.00      2.07 o
  -3   1  10      284.34      276.50      9.85 o
  -2   1  10        3.08        1.83      1.47 o
  -1   1  10      342.78      360.38     17.60 o
  -8   2  10      113.00      110.36      4.67 o
  -7   2  10      221.32      233.62      8.55 o
  -6   2  10      641.48      644.51     30.43 o
  -5   2  10       41.93       41.03      2.71 o
  -4   2  10       39.21       33.90      3.48 o
  -3   2  10       26.81       24.65      2.07 o
  -2   2  10       83.62       85.79      5.50 o
  -1   2  10        7.07        5.13      2.20 o
  -7   3  10       60.63       54.79      2.97 o
  -6   3  10       66.85       69.61      3.37 o
  -5   3  10      183.08      177.59      9.53 o
  -4   3  10       87.05       97.15      6.23 o
  -3   3  10      313.25      347.92     17.23 o
  -1   3  10        0.91       -2.20      1.83 o
  -7   4  10        2.79        2.20      1.83 o
  -6   4  10       37.69       36.29      3.30 o
  -5   4  10       89.65      100.82      6.23 o
  -4   4  10      166.30      156.18      8.80 o
  -3   4  10       90.86       96.42      5.87 o
  -2   4  10        1.52        1.47      1.83 o
  -1   4  10       41.84       51.69      4.03 o
  -5   5  10       88.41       86.15      5.50 o
  -4   5  10      186.97      196.87     10.27 o
  -3   5  10       17.55       18.33      2.57 o
 
